# Supplementary material for: N-[4-Cyano-3-(trifluoro­meth­yl)phen­yl]-2-meth­oxy­benzamide
Source: Acta Crystallogr Sect E Struct Rep Online. 2010 Dec 18;67(Pt 1):o198. doi: 10.1107/S1600536810050269 (PMC3050277; doi:10.1107/S1600536810050269)
Supplement: Supplementary file 2 [file e-67-0o198-Isup2.hkl]

# 
# h,k,l, Fc-squared, Fo-squared, sigma(Fo-squared) and status flag 
# 
data_I
_shelx_title ' shelxl    C 2/c        R = 0.06' 
_shelx_refln_list_code          4 
_shelx_F_calc_maximum      198.76 
_exptl_crystal_F_000      1312.00 
_reflns_d_resolution_high  0.9002 
 
loop_ 
 _symmetry_equiv_pos_as_xyz 
 'x, y, z' 
 '-x, y, -z+1/2' 
 'x+1/2, y+1/2, z' 
 '-x+1/2, y+1/2, -z+1/2' 
 '-x, -y, -z' 
 'x, -y, z-1/2' 
 '-x+1/2, -y+1/2, -z' 
 'x+1/2, -y+1/2, z-1/2' 
 
_cell_length_a    15.1170 
_cell_length_b    13.9070 
_cell_length_c    14.5410 
_cell_angle_alpha  90.000 
_cell_angle_beta  107.360 
_cell_angle_gamma  90.000 
 
_shelx_F_squared_multiplier     1.000 
 
loop_ 
 _refln_index_h 
 _refln_index_k 
 _refln_index_l 
 _refln_F_squared_calc 
 _refln_F_squared_meas 
 _refln_F_squared_sigma 
 _refln_observed_status 
   6   0   0     1857.94     1545.44     27.76 o 
   8   0   0    20539.58    20731.46    329.50 o 
  10   0   0       33.45       35.54      6.07 o 
  12   0   0      910.11      833.65     20.39 o 
  14   0   0        0.00       -6.76     12.93 o 
  16   0   0       90.42       83.27     10.32 o 
   3   1   0     2224.44     2125.47     32.62 o 
   5   1   0    12647.04    11583.02    244.36 o 
   7   1   0      602.94      602.39      9.81 o 
   9   1   0     3390.86     3135.98     42.43 o 
  11   1   0       89.27       90.42      5.49 o 
  13   1   0      236.74      218.99      8.58 o 
  15   1   0        2.91        2.67      5.41 o 
   2   2   0      347.99      357.02      5.90 o 
   4   2   0      149.81      242.78      4.67 o 
   6   2   0     2764.48     2481.52     47.77 o 
   8   2   0      157.14      187.94      6.02 o 
  10   2   0       82.93       91.10      5.14 o 
  12   2   0        0.11       -3.31      4.23 o 
  14   2   0      107.96      137.53     11.10 o 
   1   3   0       45.16       45.19      1.54 o 
   3   3   0     8971.43     8171.94    179.62 o 
   5   3   0     1472.34     1402.85     17.57 o 
   7   3   0     2189.53     2070.17     36.00 o 
   9   3   0        3.54        6.10      3.58 o 
  11   3   0      158.95      173.07      6.70 o 
  13   3   0        5.88       10.68      4.79 o 
  15   3   0        1.79        8.29      5.40 o 
   0   4   0       32.57       39.51      2.67 o 
   2   4   0     1292.18     1154.61     13.57 o 
   4   4   0     2921.22     2364.30     27.67 o 
   6   4   0      922.02      765.41     16.00 o 
   8   4   0       26.91       17.79      4.58 o 
  10   4   0        3.64        3.51      6.22 o 
  12   4   0       34.13       44.39      5.69 o 
  14   4   0       36.60       38.37      6.94 o 
   1   5   0     1347.58     1446.38     37.30 o 
   3   5   0     1195.99     1321.81     16.32 o 
   5   5   0      219.98      221.04      5.64 o 
   7   5   0      119.76      149.65      5.38 o 
   9   5   0       38.01       76.20     11.59 o 
  11   5   0        0.39        5.00      3.80 o 
  13   5   0       17.50       17.40      4.82 o 
  15   5   0       11.03        1.39      5.49 o 
   0   6   0    15582.91    15452.24    245.83 o 
   2   6   0       35.46       42.11      2.79 o 
   4   6   0    14830.43    13899.09    161.01 o 
   6   6   0     1413.82     1216.87     16.73 o 
   8   6   0      836.84      747.94     12.56 o 
  10   6   0       42.41       56.03      5.80 o 
  12   6   0       27.97       17.29      4.59 o 
  14   6   0        9.15        5.23      5.24 o 
   1   7   0     3013.74     2990.22     58.24 o 
   3   7   0     2813.71     2948.70     34.67 o 
   5   7   0      965.06      784.73     18.20 o 
   7   7   0      459.92      502.30     22.67 o 
   9   7   0      192.15      153.49     14.63 o 
  11   7   0       25.59       23.11      5.31 o 
  13   7   0       35.03       31.00      8.88 o 
   0   8   0     1677.32     1513.40     27.48 o 
   2   8   0       75.66       58.63      4.85 o 
   4   8   0        1.20       17.61      4.88 o 
   6   8   0      251.42      238.41      6.79 o 
   8   8   0       23.94       25.82      7.08 o 
  10   8   0        0.15        5.09      4.47 o 
  12   8   0       11.86       11.14      4.94 o 
   1   9   0       58.85       38.63      3.33 o 
   3   9   0        5.86        4.97      4.37 o 
   5   9   0      163.65      157.99      8.00 o 
   7   9   0       37.72       38.78      6.07 o 
   9   9   0       11.23       11.67      7.82 o 
  11   9   0        1.55       -1.98      4.47 o 
  13   9   0       14.25        8.50      8.70 o 
   0  10   0     3395.54     3715.24     67.16 o 
   2  10   0       98.09      119.41     12.84 o 
   4  10   0      464.97      466.84      8.78 o 
   6  10   0       39.34       41.55      7.77 o 
   8  10   0       84.46       62.98      5.30 o 
  10  10   0       56.54       46.67      7.61 o 
  12  10   0       31.78       16.29      5.58 o 
   1  11   0       20.43       31.45      3.81 o 
   3  11   0       36.72       43.86      4.57 o 
   5  11   0        0.44       -2.83      3.52 o 
   7  11   0        1.88       -2.61      4.02 o 
   9  11   0        3.77       18.06      4.74 o 
  11  11   0        0.59        9.31      6.69 o 
   0  12   0      136.09      199.14      9.58 o 
   2  12   0       10.07       11.21      4.17 o 
   4  12   0        0.23       -5.86      7.39 o 
   6  12   0        2.30        6.58      5.89 o 
   8  12   0       36.31       28.71      5.23 o 
  10  12   0        1.04        2.84      6.66 o 
   1  13   0       42.82       26.30      4.93 o 
   3  13   0        9.80       13.39      4.55 o 
   5  13   0       90.00       65.89      8.54 o 
   7  13   0       56.45       43.87     14.10 o 
   0  14   0       36.89       24.16      6.94 o 
   2  14   0        4.12        2.41      4.61 o 
   4  14   0       24.84       35.20      5.19 o 
   6  14   0       10.19       28.98     13.13 o 
   1  15   0        1.24        3.37      4.77 o 
   3  15   0        0.53        3.59      4.77 o 
 -15   1   1       91.02       99.50      8.60 o 
 -13   1   1      475.89      499.47     13.26 o 
 -11   1   1      947.61     1028.20     22.65 o 
  -9   1   1     2118.48     2703.63    118.41 o 
  -7   1   1        4.53        1.41      2.55 o 
  -5   1   1    30969.06    28490.45    342.87 o 
  -3   1   1     1822.25     2309.25     46.65 o 
  -1   1   1      174.83       -0.18      0.20 o 
   1   1   1     2372.50      342.83     70.64 o 
   3   1   1       95.80       77.58      2.46 o 
   5   1   1     1601.27     1797.85     21.58 o 
   7   1   1       19.06       12.49      2.83 o 
   9   1   1      311.69      303.91      9.01 o 
  11   1   1       11.27       10.10      3.88 o 
  13   1   1       68.61      101.45      9.10 o 
  15   1   1        6.45       11.42     10.96 o 
 -16   2   1       11.35        2.63      6.35 o 
 -14   2   1       98.31      117.43     10.49 o 
 -12   2   1       77.84       82.96     16.56 o 
 -10   2   1      452.69      509.25     10.37 o 
  -8   2   1     2612.53     2627.85     30.72 o 
  -6   2   1      468.65      445.13     11.60 o 
  -4   2   1    39506.47    35955.65    385.87 o 
  -2   2   1       19.63       40.59      1.40 o 
   2   2   1      901.21      844.02     10.40 o 
   4   2   1     4161.85     3736.71     44.99 o 
   6   2   1       79.19       47.18      3.10 o 
   8   2   1     1033.41      899.35     13.78 o 
  10   2   1       40.49       49.56      4.43 o 
  12   2   1       27.06       23.15      7.26 o 
  14   2   1        2.86        9.99      7.27 o 
 -15   3   1        5.02        4.19      7.40 o 
 -13   3   1      114.66      140.46      7.88 o 
 -11   3   1        9.34       11.76      3.95 o 
  -9   3   1        6.32        6.37      3.24 o 
  -7   3   1     1243.03     1023.69     18.92 o 
  -5   3   1      122.52       91.10      3.92 o 
  -3   3   1     4280.63     4357.74     51.98 o 
  -1   3   1    18271.68    16755.67    272.53 o 
   1   3   1      978.52     1136.02     13.12 o 
   3   3   1      552.27      528.84     26.18 o 
   5   3   1     2129.42     2086.20     30.31 o 
   7   3   1      102.42       94.18      6.03 o 
   9   3   1      896.00      978.09     17.32 o 
  11   3   1       12.40       11.45      4.08 o 
  13   3   1       28.41       21.76      5.27 o 
  15   3   1       38.96       29.55      6.14 o 
 -14   4   1        8.54       14.44      5.37 o 
 -12   4   1        2.11        1.29      3.93 o 
 -10   4   1       10.69       12.30      3.39 o 
  -8   4   1       25.31       27.53      4.25 o 
  -6   4   1      605.15      654.10     10.22 o 
  -4   4   1      282.22      303.97      5.74 o 
  -2   4   1      159.61      193.71      4.43 o 
   0   4   1        9.07       29.58      3.44 o 
   2   4   1       83.77      107.81      2.91 o 
   4   4   1     3532.43     3053.25     36.23 o 
   6   4   1       22.01       41.77      4.35 o 
   8   4   1     1070.20      948.66     15.06 o 
  10   4   1       20.08       23.73      3.79 o 
  12   4   1      230.43      251.37     10.28 o 
  14   4   1        7.97        2.84      5.15 o 
 -15   5   1        3.52       -1.87      6.77 o 
 -13   5   1        6.44       11.10      4.64 o 
 -11   5   1       53.69       73.68      5.44 o 
  -9   5   1      604.66      505.59     10.30 o 
  -7   5   1     4451.41     4087.14     75.83 o 
  -5   5   1      709.11      673.36     10.37 o 
  -3   5   1        6.76       14.36      2.10 o 
  -1   5   1     5819.84     5158.09    132.73 o 
   1   5   1     2158.24     2053.08     52.10 o 
   3   5   1      119.73      167.88      8.42 o 
   5   5   1     2302.41     2114.58     69.31 o 
   7   5   1        1.23        8.65      2.90 o 
   9   5   1      155.41      171.46      8.88 o 
  11   5   1        2.29       -3.87      3.87 o 
  13   5   1       10.80       15.09      6.66 o 
 -14   6   1        4.05        1.44      5.17 o 
 -12   6   1       17.70       19.45      4.64 o 
 -10   6   1        0.03       -3.67      3.67 o 
  -8   6   1       26.66       37.11      4.82 o 
  -6   6   1      121.18      151.01      7.83 o 
  -4   6   1      316.89      308.81      6.67 o 
  -2   6   1      857.23     1032.33     17.30 o 
   0   6   1       18.87       31.45      2.37 o 
   2   6   1     2428.03     2489.46     45.71 o 
   4   6   1      190.53      212.71      6.32 o 
   6   6   1      183.59      159.31      5.30 o 
   8   6   1       57.64       49.65      4.21 o 
  10   6   1      169.72      149.65      9.83 o 
  12   6   1       93.49       77.62      5.98 o 
  14   6   1       20.03       19.83      5.64 o 
 -13   7   1       26.74       17.26      5.11 o 
 -11   7   1       28.51       20.60      5.08 o 
  -9   7   1      790.03      739.46     13.04 o 
  -7   7   1        8.35        6.39      3.37 o 
  -5   7   1     2415.81     2548.93     30.75 o 
  -3   7   1     3770.45     4013.75     66.23 o 
  -1   7   1    13288.27    13083.26    287.65 o 
   1   7   1     3024.98     3367.35     55.73 o 
   3   7   1     1026.73     1010.46     19.56 o 
   5   7   1     2716.59     2580.99     30.45 o 
   7   7   1       78.38       59.48     11.11 o 
   9   7   1      546.68      552.01     17.24 o 
  11   7   1        0.92       -0.98      7.08 o 
  13   7   1        0.50       -4.90      4.90 o 
 -12   8   1        1.53        9.39      5.45 o 
 -10   8   1      223.11      213.43      9.49 o 
  -8   8   1        2.70        5.77      3.52 o 
  -6   8   1      298.40      284.28      7.41 o 
  -4   8   1      444.28      447.81      8.97 o 
  -2   8   1      330.53      326.59      7.70 o 
   0   8   1       10.26       15.30      2.99 o 
   2   8   1      767.37      793.64     33.40 o 
   4   8   1       15.67       30.85      3.37 o 
   6   8   1      440.91      428.23      9.29 o 
   8   8   1       41.65       52.28      4.78 o 
  10   8   1        1.02        1.40      5.18 o 
  12   8   1       24.44       26.86      5.53 o 
 -13   9   1       13.55       12.31      5.53 o 
 -11   9   1       14.42       11.43      6.40 o 
  -9   9   1       15.07       11.65      4.95 o 
  -7   9   1      223.07      220.54      6.97 o 
  -5   9   1      111.33      104.35      4.89 o 
  -3   9   1       21.99       29.86      3.68 o 
  -1   9   1      924.46      883.32     13.43 o 
   1   9   1      286.22      258.40      6.37 o 
   3   9   1       60.69       69.45      4.53 o 
   5   9   1        6.02        2.55      3.66 o 
   7   9   1        1.52        1.35      5.38 o 
   9   9   1       14.68       10.76      4.54 o 
  11   9   1      159.57      150.06      7.71 o 
 -12  10   1       33.59       24.88      7.04 o 
 -10  10   1        0.40        3.86      4.62 o 
  -8  10   1        5.57        2.80      4.41 o 
  -6  10   1        0.49        4.35      3.36 o 
  -4  10   1       15.29       16.54      4.37 o 
  -2  10   1        0.83        5.24      3.68 o 
   0  10   1       20.19       29.89      4.33 o 
   2  10   1      319.61      331.36      8.64 o 
   4  10   1       45.89       58.65      7.56 o 
   6  10   1      156.88      162.34      6.60 o 
   8  10   1      413.18      397.10     14.34 o 
  10  10   1      175.65      189.61     15.54 o 
 -11  11   1        0.00        3.66      5.00 o 
  -9  11   1        3.46        3.89      4.52 o 
  -7  11   1       58.95       52.25      5.05 o 
  -5  11   1       37.23       32.61     12.79 o 
  -3  11   1       95.83      159.45      9.80 o 
  -1  11   1        0.01        9.40      3.63 o 
   1  11   1      281.16      298.45      9.28 o 
   3  11   1      127.74      132.40      6.34 o 
   5  11   1      257.04      253.17      7.93 o 
   7  11   1       70.27       70.99      5.71 o 
   9  11   1       40.86       23.02      5.53 o 
 -10  12   1        2.45        4.62      6.58 o 
  -8  12   1        9.41        0.59      1.91 o 
  -6  12   1       61.41       48.00     12.94 o 
  -4  12   1       36.32       51.04     13.31 o 
  -2  12   1       25.91       32.25      5.45 o 
   0  12   1      114.34      166.69      6.21 o 
   2  12   1       17.33       18.32      4.23 o 
   4  12   1      310.37      345.34     10.18 o 
   6  12   1       83.69       75.28      5.96 o 
   8  12   1        2.12       13.39      6.82 o 
  -7  13   1       17.80        1.83      5.22 o 
  -5  13   1      104.94       73.03      8.13 o 
  -3  13   1      150.90      160.91      6.80 o 
  -1  13   1      416.33      403.49     10.22 o 
   1  13   1      163.45      147.24      8.22 o 
   3  13   1      244.22      207.20      8.14 o 
   5  13   1      101.06       82.60      6.83 o 
   7  13   1       55.95       40.51      5.83 o 
  -6  14   1        0.30        0.00      2.00 o 
  -4  14   1       41.31       62.36      5.81 o 
  -2  14   1        1.10       -1.42      4.39 o 
   0  14   1       28.77       47.71      6.64 o 
   2  14   1        6.28       14.77      4.99 o 
   4  14   1        7.82       14.33      4.81 o 
   6  14   1        5.30        2.87      5.64 o 
  -3  15   1        0.10       11.59      5.01 o 
  -1  15   1       29.51       15.52      6.13 o 
   1  15   1        0.69       13.81      5.03 o 
   3  15   1       48.83       27.18      5.59 o 
 -16   0   2      188.30      147.92     12.03 o 
 -14   0   2       22.61       29.11      7.62 o 
 -12   0   2     4149.98     3770.55     79.80 o 
 -10   0   2      331.78      295.54     11.17 o 
  -8   0   2    30395.65    29456.32    436.39 o 
  -6   0   2     1306.75     1134.08     19.97 o 
   2   0   2     4041.65     3149.65     58.66 o 
   4   0   2     2935.50     3028.75     55.97 o 
   6   0   2     2651.46     2672.93     61.34 o 
   8   0   2     3410.57     3614.33     61.14 o 
  10   0   2       12.32        9.58      4.81 o 
  12   0   2      145.62      129.62      9.32 o 
  14   0   2       21.41       40.77      8.30 o 
 -15   1   2       20.51       18.60      6.39 o 
 -13   1   2      370.33      385.81     10.60 o 
 -11   1   2       69.52       73.57      6.26 o 
  -9   1   2      655.29      635.88     15.66 o 
  -7   1   2       11.16        7.87      2.60 o 
  -5   1   2        0.06       -0.86      2.11 o 
  -3   1   2      291.27      262.07      3.88 o 
  -1   1   2      781.94      459.63     40.76 o 
   1   1   2     4941.76     3948.28     51.87 o 
   3   1   2      664.29      644.72      8.63 o 
   5   1   2      993.15     1079.81     17.16 o 
   7   1   2      167.81      169.32      5.63 o 
   9   1   2       13.86       14.96      5.33 o 
  11   1   2        1.81       -1.86      4.19 o 
  13   1   2       11.08        6.58      5.30 o 
  15   1   2        0.09        1.06      5.51 o 
 -16   2   2       18.14       17.96      9.94 o 
 -14   2   2       64.63       69.55     15.05 o 
 -12   2   2       47.41       52.80      5.64 o 
 -10   2   2      330.62      339.05      8.09 o 
  -8   2   2     4931.28     4952.82     54.11 o 
  -6   2   2      118.41       80.07      3.22 o 
  -4   2   2     2477.55     2266.45     27.14 o 
  -2   2   2     5372.76     4324.16     55.82 o 
   0   2   2       21.92       35.44      1.24 o 
   2   2   2     2092.55     1705.42     19.80 o 
   4   2   2      574.83      632.61      8.78 o 
   6   2   2      625.69      559.17      8.97 o 
   8   2   2     1288.81     1329.40     29.87 o 
  10   2   2       35.26       45.58      4.91 o 
  12   2   2        0.01        0.55      6.96 o 
  14   2   2       12.26       41.61      9.47 o 
 -15   3   2       10.66       23.07      5.51 o 
 -13   3   2       65.94       77.44      8.46 o 
 -11   3   2      107.09      106.23      5.45 o 
  -9   3   2      131.49      161.47      5.59 o 
  -7   3   2      363.96      394.25     15.13 o 
  -5   3   2     1257.05     1081.41     13.79 o 
  -3   3   2    16140.17    15594.64    214.06 o 
  -1   3   2    25231.76    23827.73    262.55 o 
   1   3   2    22037.32    21164.08    235.19 o 
   3   3   2     6460.13     5772.08     84.56 o 
   5   3   2      557.49      451.01      8.64 o 
   7   3   2      779.90      773.60     12.22 o 
   9   3   2        4.55        1.38      3.37 o 
  11   3   2        0.62       -5.13      6.48 o 
  13   3   2       10.39       17.57      8.31 o 
 -14   4   2       66.69       78.00      6.70 o 
 -12   4   2        0.05        1.58      3.99 o 
 -10   4   2      120.16      146.23      6.82 o 
  -8   4   2     2204.36     2053.37     25.78 o 
  -6   4   2     2343.09     2339.24     27.97 o 
  -4   4   2      132.88      128.70      5.14 o 
  -2   4   2      594.87      485.04     12.44 o 
   0   4   2     5183.84     4913.24     62.26 o 
   2   4   2     1009.16      880.38     11.27 o 
   4   4   2     1142.30     1116.88     14.34 o 
   6   4   2      309.69      271.05      6.25 o 
   8   4   2      149.85      161.85      5.71 o 
  10   4   2      113.58      110.20     10.04 o 
  12   4   2      108.72      125.39      7.74 o 
  14   4   2        2.15        2.67      5.16 o 
 -15   5   2       13.24       12.73      5.65 o 
 -13   5   2       28.11       26.53      5.59 o 
 -11   5   2       33.43       29.31      4.40 o 
  -9   5   2      107.29       86.93      4.85 o 
  -7   5   2      806.65      879.59     13.04 o 
  -5   5   2       22.69       37.83      5.17 o 
  -3   5   2     1353.04     1385.43     18.86 o 
  -1   5   2      280.11      319.30      7.58 o 
   1   5   2     3842.87     3915.92     60.10 o 
   3   5   2      125.09      129.47      3.86 o 
   5   5   2      111.62       94.15     10.10 o 
   7   5   2      269.55      275.63     10.31 o 
   9   5   2        0.00       -1.36      9.21 o 
  11   5   2        4.76        0.11      4.02 o 
  13   5   2       20.87       17.53      6.07 o 
 -14   6   2       93.99       91.40     14.94 o 
 -12   6   2      117.13       92.05      8.26 o 
 -10   6   2      334.31      360.50     10.30 o 
  -8   6   2     5167.85     5037.16     68.12 o 
  -6   6   2     3834.57     3759.32     45.82 o 
  -4   6   2     7138.88     7031.39     98.73 o 
  -2   6   2     1803.16     1998.99     32.97 o 
   0   6   2      860.23     1018.96     13.44 o 
   2   6   2      541.70      543.77      8.61 o 
   4   6   2      102.38       79.34      3.74 o 
   6   6   2     1009.11     1052.13     19.32 o 
   8   6   2      524.04      506.54     11.88 o 
  10   6   2        1.11        5.26      3.80 o 
  12   6   2        7.94       16.32      4.79 o 
  14   6   2        1.38       -7.59      7.86 o 
 -13   7   2        7.31        7.72      4.87 o 
 -11   7   2        0.64       -3.19      3.96 o 
  -9   7   2       14.30       14.43      3.85 o 
  -7   7   2        4.24       13.33      3.45 o 
  -5   7   2     1234.43     1296.50     17.26 o 
  -3   7   2      582.45      540.68      9.05 o 
  -1   7   2      450.21      595.82      9.66 o 
   1   7   2      139.92      125.14      5.60 o 
   3   7   2      140.27      141.48      4.51 o 
   5   7   2      172.71      184.68     17.64 o 
   7   7   2        3.25        5.85      4.24 o 
   9   7   2       83.90       71.12      9.24 o 
  11   7   2      152.70      145.83     14.60 o 
  13   7   2        5.55        9.97      5.21 o 
 -14   8   2       49.74       36.92      5.97 o 
 -12   8   2        8.60        9.74      6.62 o 
 -10   8   2       53.00       50.26      5.03 o 
  -8   8   2      259.05      251.71      9.85 o 
  -6   8   2      451.63      444.48      9.05 o 
  -4   8   2       19.85       11.40      3.02 o 
  -2   8   2      141.25      107.51      4.66 o 
   0   8   2       89.26      151.37      5.21 o 
   2   8   2      395.56      373.97      9.50 o 
   4   8   2      338.03      314.77      7.26 o 
   6   8   2       65.72       68.59      4.46 o 
   8   8   2      501.94      456.59     19.95 o 
  10   8   2        3.41        7.32      4.98 o 
  12   8   2        0.01        5.32      5.19 o 
 -13   9   2        0.33       -5.07      5.07 o 
 -11   9   2       30.59       33.77      5.05 o 
  -9   9   2       31.07       31.43      5.13 o 
  -7   9   2       42.34       40.46      4.25 o 
  -5   9   2        3.90       14.43      3.98 o 
  -3   9   2      267.05      272.73     17.73 o 
  -1   9   2        6.54       11.97      2.83 o 
   1   9   2        0.56        6.79      3.01 o 
   3   9   2      563.37      531.09     12.04 o 
   5   9   2       98.31       92.52      4.99 o 
   7   9   2       13.23        6.00      4.03 o 
   9   9   2       24.92       20.01      6.15 o 
  11   9   2        0.19       -5.24      5.24 o 
 -12  10   2        6.52        8.22      5.99 o 
 -10  10   2        5.62       -1.90      4.40 o 
  -8  10   2       19.81       22.60      5.68 o 
  -6  10   2        1.76        1.90      4.21 o 
  -4  10   2        2.18       13.73      7.29 o 
  -2  10   2      644.22      549.19      9.94 o 
   0  10   2        7.05       30.19      3.57 o 
   2  10   2        5.31        7.56      3.99 o 
   4  10   2      273.78      271.71      8.70 o 
   6  10   2     1133.99     1186.32     21.41 o 
   8  10   2      709.32      659.21     17.36 o 
  10  10   2      380.88      358.51     13.09 o 
 -11  11   2        2.51        0.91      7.65 o 
  -9  11   2        8.91        2.99      6.85 o 
  -7  11   2       24.49       33.09      8.86 o 
  -5  11   2        4.52        6.75      4.91 o 
  -3  11   2        3.52       19.35      5.58 o 
  -1  11   2       61.45       43.14      4.65 o 
   3  11   2       76.51       90.11      7.50 o 
   5  11   2       50.82       50.11     11.51 o 
   7  11   2        0.08       -2.59      4.59 o 
   9  11   2        7.04        9.52      5.44 o 
 -10  12   2       67.40       48.16      7.64 o 
  -8  12   2      155.67      180.22      9.29 o 
  -6  12   2      123.24       94.44      7.68 o 
  -4  12   2      218.85      224.99     26.17 o 
  -2  12   2        2.05       10.02      4.55 o 
   0  12   2      190.25      165.96      6.54 o 
   2  12   2        3.27        8.14      4.59 o 
   4  12   2      287.76      259.99     11.02 o 
   6  12   2      177.63      172.73     11.53 o 
   8  12   2       96.82       94.76      6.78 o 
  -9  13   2        0.00        4.01      5.19 o 
  -7  13   2        5.68        6.08      6.09 o 
  -5  13   2       94.31       76.11      6.43 o 
  -3  13   2       42.50       27.92      6.72 o 
  -1  13   2      199.15      176.69      7.14 o 
   1  13   2       11.23        9.58      4.55 o 
   3  13   2      278.68      249.40      8.48 o 
   5  13   2       13.85        3.93      8.07 o 
   7  13   2        2.10       12.46      5.06 o 
  -6  14   2       26.70       17.14      9.89 o 
  -4  14   2        8.28       11.59      4.81 o 
  -2  14   2       38.95       37.59      5.19 o 
   0  14   2       50.50       45.02      6.07 o 
   2  14   2        2.87        6.98      4.55 o 
   4  14   2       30.98       21.60      7.65 o 
  -3  15   2        4.58       12.17      5.03 o 
  -1  15   2       14.70       29.11      7.00 o 
   1  15   2       19.38       37.93      5.57 o 
 -15   1   3      253.55      257.07     36.24 o 
 -13   1   3      770.13      698.85     31.37 o 
 -11   1   3      344.51      359.47     10.11 o 
  -9   1   3    11366.50    11350.29    388.90 o 
  -7   1   3       97.49      151.14      5.77 o 
  -5   1   3    21840.93    22342.23    284.77 o 
  -3   1   3      108.46       57.97      1.52 o 
  -1   1   3     1933.09     2435.96     40.45 o 
   1   1   3      228.46      132.06      2.29 o 
   3   1   3     4365.24     4537.85     56.33 o 
   5   1   3     5552.72     5189.99     61.15 o 
   7   1   3       47.55       40.74      4.48 o 
   9   1   3       93.57       73.99      5.34 o 
  11   1   3      267.14      307.31      8.75 o 
  13   1   3       53.51       41.14      5.65 o 
 -16   2   3       89.94       76.70     11.63 o 
 -14   2   3       32.75       36.27      5.74 o 
 -12   2   3     1284.15     1305.72     31.66 o 
 -10   2   3       29.03       34.45      4.11 o 
  -8   2   3     5962.47     5594.67     69.74 o 
  -6   2   3      100.78       90.10      3.31 o 
  -4   2   3      707.80      748.89     11.29 o 
  -2   2   3       95.08      106.63      2.37 o 
   0   2   3    10101.38     9460.83    144.31 o 
   2   2   3      963.20      924.90     11.22 o 
   4   2   3      142.59       84.55      3.02 o 
   6   2   3        0.02        4.39      2.82 o 
   8   2   3       32.85       39.34      3.79 o 
  10   2   3       38.64       42.47      4.49 o 
  12   2   3       11.25       10.82      4.65 o 
  14   2   3       12.65       19.93      7.94 o 
 -15   3   3       20.11       13.59      5.34 o 
 -13   3   3        1.31       -1.20      4.37 o 
 -11   3   3       34.33       42.40      4.42 o 
  -9   3   3      485.37      529.83      9.66 o 
  -7   3   3      186.02      222.09      7.58 o 
  -5   3   3     1494.12     1671.53     20.00 o 
  -3   3   3        1.00        7.51      1.25 o 
  -1   3   3       15.81       38.36      2.07 o 
   1   3   3      827.88      637.92      8.08 o 
   3   3   3      643.42      814.29     16.49 o 
   5   3   3     9146.79     8595.44    101.78 o 
   7   3   3      125.32       95.57      4.28 o 
   9   3   3     1297.71     1381.23     19.30 o 
  11   3   3      237.22      253.51      8.10 o 
  13   3   3      272.54      246.11     16.67 o 
 -16   4   3       20.02       19.44     10.99 o 
 -14   4   3       21.19       34.25      8.57 o 
 -12   4   3      328.51      336.44      9.16 o 
 -10   4   3      313.34      302.63      7.64 o 
  -8   4   3     1470.34     1415.06     18.79 o 
  -6   4   3       13.97       52.24     10.62 o 
  -4   4   3     2587.35     2821.37     33.91 o 
  -2   4   3      178.04      150.16      6.23 o 
   0   4   3      410.57      347.69      6.53 o 
   2   4   3     1579.42     1519.32     18.65 o 
   4   4   3     1011.44      829.00     11.78 o 
   6   4   3      194.01      204.11      9.58 o 
   8   4   3      402.83      358.95      9.79 o 
  10   4   3      128.44      140.55     10.54 o 
  12   4   3       13.52       11.59      4.71 o 
  14   4   3       37.46       34.45      6.09 o 
 -15   5   3       15.96       16.99      5.57 o 
 -13   5   3       39.64       37.01      5.20 o 
 -11   5   3      306.50      290.59      8.64 o 
  -9   5   3      225.59      242.54      6.84 o 
  -7   5   3      142.05      156.71      8.14 o 
  -5   5   3     1028.65      885.30     18.86 o 
  -3   5   3      651.79      661.96      9.93 o 
  -1   5   3     2220.78     2489.24     29.59 o 
   1   5   3     9630.09     9107.72    109.22 o 
   3   5   3      198.74      185.43      6.54 o 
   5   5   3       59.21       70.59      7.53 o 
   7   5   3      346.12      316.40     12.06 o 
   9   5   3       30.87       19.15      4.50 o 
  11   5   3       21.75       16.76      4.49 o 
  13   5   3        4.79        0.24      4.92 o 
 -14   6   3        3.61        3.17      6.00 o 
 -12   6   3        5.48       10.41      4.91 o 
 -10   6   3      326.44      267.77     14.69 o 
  -8   6   3        3.80        5.64      5.69 o 
  -6   6   3     1053.62     1008.95     14.90 o 
  -4   6   3      583.31      469.45      8.00 o 
  -2   6   3     3275.15     3225.97     63.67 o 
   0   6   3      197.95      189.84      4.80 o 
   2   6   3      613.68      592.38      9.24 o 
   4   6   3      756.34      737.12     11.11 o 
   6   6   3      716.03      692.93     11.57 o 
   8   6   3      424.13      378.50     13.18 o 
  10   6   3      165.84      159.73      6.81 o 
  12   6   3       20.92       20.43      4.99 o 
 -13   7   3       87.84       86.12      7.59 o 
 -11   7   3       61.80       72.87      5.36 o 
  -9   7   3       40.56       44.11      4.85 o 
  -7   7   3      358.39      367.26      8.22 o 
  -5   7   3       33.14       52.16      3.60 o 
  -3   7   3      205.45      240.50     11.50 o 
  -1   7   3      246.02      295.06      7.28 o 
   1   7   3       70.33       58.71      3.86 o 
   3   7   3      120.06      120.35      4.27 o 
   5   7   3      409.59      406.47     16.51 o 
   7   7   3      332.59      337.22     11.93 o 
   9   7   3       22.44       18.70      4.70 o 
  11   7   3       22.31       13.09      5.58 o 
  13   7   3        0.55       -0.13      1.93 o 
 -14   8   3        6.11       -0.80      7.36 o 
 -12   8   3        2.20        0.90      4.25 o 
 -10   8   3        1.62       -0.04      1.92 o 
  -8   8   3      157.73      158.43      6.28 o 
  -6   8   3      427.49      410.41      8.70 o 
  -4   8   3        8.69        4.27      3.06 o 
  -2   8   3       14.23       36.36      3.32 o 
   0   8   3      263.01      241.44      5.71 o 
   2   8   3      109.49      111.12      6.00 o 
   4   8   3      314.87      294.10      9.02 o 
   6   8   3      473.68      413.05      9.13 o 
   8   8   3      272.52      264.94      9.88 o 
  10   8   3       44.74       41.84      5.53 o 
  12   8   3       37.28       42.95      7.59 o 
 -13   9   3        2.15       16.32     10.74 o 
 -11   9   3       50.92       47.38      8.94 o 
  -9   9   3       72.44       67.80      7.52 o 
  -7   9   3      126.63      151.40      5.90 o 
  -5   9   3       22.47       22.44      5.60 o 
  -3   9   3      171.75      165.53      6.29 o 
  -1   9   3       49.86       67.58      3.71 o 
   1   9   3      175.94      178.59     22.87 o 
   3   9   3       15.25       19.94      3.31 o 
   5   9   3       34.30       45.27      4.49 o 
   7   9   3      624.46      645.26     15.79 o 
   9   9   3       81.53       72.67      6.26 o 
  11   9   3       94.90       86.29      8.09 o 
 -12  10   3        8.34       12.17     13.41 o 
 -10  10   3       49.14       64.43      5.81 o 
  -8  10   3        6.17        6.39      3.91 o 
  -6  10   3       28.50       30.42      4.66 o 
  -4  10   3      249.81      203.89      8.77 o 
  -2  10   3      712.55      702.99     13.49 o 
   0  10   3      274.36      296.01      7.28 o 
   2  10   3      656.15      681.73     12.98 o 
   4  10   3      921.88      861.58     14.36 o 
   6  10   3      531.53      515.45     15.39 o 
   8  10   3      177.58      176.96      8.18 o 
  10  10   3       45.41       46.49      8.83 o 
 -11  11   3        0.14        3.69      6.03 o 
  -9  11   3      290.01      292.69     10.89 o 
  -7  11   3       73.19       68.26      8.16 o 
  -5  11   3      706.70      710.27     13.92 o 
  -3  11   3       91.01       77.94      5.23 o 
  -1  11   3      279.77      292.62      7.74 o 
   1  11   3       36.31       39.69      4.81 o 
   3  11   3      133.54      156.30     21.43 o 
   5  11   3        0.10        3.26      4.29 o 
   7  11   3        3.05       11.01      6.39 o 
   9  11   3        6.52        9.59      5.30 o 
 -10  12   3        7.18       -4.86      4.86 o 
  -8  12   3       31.00       31.72      5.39 o 
  -6  12   3       62.82       51.81     15.15 o 
  -4  12   3      131.31      114.04      9.87 o 
  -2  12   3      100.79      110.74      7.42 o 
   0  12   3      240.84      187.37      6.96 o 
   2  12   3      584.59      633.63     12.81 o 
   4  12   3       40.67       40.84      5.81 o 
   6  12   3      181.71      176.20      8.29 o 
   8  12   3       27.03       39.98      5.72 o 
  -9  13   3       19.46       12.70      6.44 o 
  -7  13   3        2.41        7.80      5.37 o 
  -5  13   3       45.40       29.64      8.65 o 
  -3  13   3        4.87       20.17      4.95 o 
  -1  13   3      200.87      193.59      8.26 o 
   1  13   3       23.17       42.58      5.17 o 
   3  13   3       94.37       87.18      6.07 o 
   5  13   3       87.75       74.80     25.65 o 
   7  13   3       49.35       47.07      5.93 o 
  -6  14   3        0.02        0.07      9.27 o 
  -4  14   3        0.18       23.61     12.77 o 
  -2  14   3        4.30        7.36      4.59 o 
   0  14   3        0.01        4.99      5.37 o 
   2  14   3       13.40        6.39      4.57 o 
   4  14   3        5.01       13.61      9.69 o 
  -3  15   3       32.85       52.10      6.33 o 
  -1  15   3       16.37       18.56      5.97 o 
   1  15   3       53.83       98.33      7.00 o 
 -16   0   4      321.73      356.16     16.00 o 
 -14   0   4      217.46      217.06     18.32 o 
 -12   0   4     1921.84     2017.81     39.35 o 
  -8   0   4      145.41      151.03      6.94 o 
  -6   0   4     3107.79     3237.47     53.04 o 
  -4   0   4    14075.63    14196.98    292.86 o 
   2   0   4     5586.92     6179.54    124.37 o 
   4   0   4      323.56      284.46      8.10 o 
   6   0   4      208.87      235.34      7.80 o 
   8   0   4       75.40       67.12      5.55 o 
  10   0   4        0.48        5.97      4.77 o 
  12   0   4       31.01       35.70      7.26 o 
  14   0   4        3.20       10.56      7.34 o 
 -15   1   4       16.17       12.61      8.61 o 
 -13   1   4       32.57       35.16      8.01 o 
 -11   1   4       35.77       32.51      9.94 o 
  -9   1   4      521.59      570.94     10.02 o 
  -7   1   4      267.76      313.77      6.02 o 
  -5   1   4      289.08      248.50     14.02 o 
  -3   1   4      970.75      877.45     20.09 o 
  -1   1   4       95.66       92.27      2.17 o 
   1   1   4       36.87       26.93      3.29 o 
   3   1   4       10.70       12.98      1.88 o 
   5   1   4      897.43      929.67     12.47 o 
   7   1   4       15.50       13.51      2.74 o 
   9   1   4      152.34      166.61      6.06 o 
  11   1   4        0.68       -6.65     10.29 o 
  13   1   4        5.79       11.29      5.06 o 
 -16   2   4       39.67       17.60      7.94 o 
 -14   2   4      106.84      129.31      7.25 o 
 -12   2   4      310.50      301.39      8.67 o 
 -10   2   4        0.80        5.47      3.25 o 
  -8   2   4     3123.80     3245.08     36.97 o 
  -6   2   4     4909.32     4934.24     66.11 o 
  -4   2   4     5130.00     5143.96     60.81 o 
  -2   2   4      347.01      526.74      7.16 o 
   0   2   4    22466.38    21027.79    297.31 o 
   2   2   4     4512.81     4778.80     55.81 o 
   4   2   4      154.49      178.45      5.37 o 
   6   2   4        2.13        2.88      2.40 o 
   8   2   4       51.14       50.82      4.11 o 
  10   2   4      105.41      118.96      5.99 o 
  12   2   4        0.01        5.93      4.85 o 
  14   2   4       27.40       25.24      5.49 o 
 -15   3   4       45.87       43.78      7.29 o 
 -13   3   4      144.76      159.55      7.06 o 
 -11   3   4       18.90       10.71      8.16 o 
  -9   3   4        0.96       19.55      3.09 o 
  -7   3   4       10.87        5.35      4.13 o 
  -5   3   4     1167.03     1068.04     14.02 o 
  -3   3   4      427.58      426.77      5.97 o 
  -1   3   4       26.34       38.99      1.42 o 
   1   3   4     3449.94     3456.40     44.76 o 
   3   3   4       14.91       16.59      3.27 o 
   5   3   4      663.92      634.98     11.38 o 
   7   3   4      122.25      111.96      4.65 o 
   9   3   4       66.05       63.93      5.56 o 
  11   3   4       67.45       63.45      6.79 o 
  13   3   4       15.72       19.47      5.71 o 
 -16   4   4        2.27        4.81      6.41 o 
 -14   4   4        0.42        1.68      4.81 o 
 -12   4   4       17.37       10.56     10.97 o 
 -10   4   4       42.22       32.26      3.98 o 
  -8   4   4      175.15      179.97      8.26 o 
  -6   4   4       70.70       58.43      2.98 o 
  -4   4   4        6.67        4.24      1.75 o 
  -2   4   4    10136.50     9326.83    248.90 o 
   0   4   4    14228.74    14394.72    225.25 o 
   2   4   4     2448.75     2235.12     26.24 o 
   4   4   4     1681.48     1979.51     23.54 o 
   6   4   4     2010.89     1791.16     33.53 o 
   8   4   4      201.30      180.87      6.18 o 
  10   4   4       50.43       41.86      9.77 o 
  12   4   4        2.25        3.37      8.56 o 
 -15   5   4        0.19        2.79      5.28 o 
 -13   5   4        4.50        3.95      4.30 o 
 -11   5   4       34.61       40.11      5.61 o 
  -9   5   4        7.22       16.43      3.98 o 
  -7   5   4       54.49       32.41      3.06 o 
  -5   5   4      147.00      104.88      3.89 o 
  -3   5   4      767.75      647.48     10.35 o 
  -1   5   4      258.58      262.51      4.57 o 
   1   5   4       13.18        6.86      3.20 o 
   3   5   4      227.71      210.05      7.36 o 
   5   5   4      138.54      147.17      5.64 o 
   7   5   4        0.07        4.26      3.11 o 
   9   5   4        5.11       12.99      3.60 o 
  11   5   4        9.57       13.87      4.99 o 
  13   5   4        1.30        3.14      4.87 o 
 -14   6   4       63.90       60.54      7.58 o 
 -12   6   4      156.03      153.56      8.69 o 
 -10   6   4      467.70      444.83      9.69 o 
  -8   6   4      612.35      680.41     13.63 o 
  -6   6   4      904.78      878.82     15.60 o 
  -4   6   4       29.49       28.49      2.50 o 
  -2   6   4     3106.69     3021.98     37.56 o 
   0   6   4      215.80      185.19      4.78 o 
   2   6   4     1333.53     1366.27     36.53 o 
   4   6   4     1439.10     1317.43     17.40 o 
   6   6   4      828.88      814.55     15.36 o 
   8   6   4       95.93       83.84      4.84 o 
  10   6   4        5.68        4.96     10.07 o 
  12   6   4        0.97        0.82      1.90 o 
 -13   7   4       17.77        6.17      5.30 o 
 -11   7   4       33.10       26.50      4.80 o 
  -9   7   4       50.15       39.06      5.10 o 
  -7   7   4       37.89       24.68      3.83 o 
  -5   7   4     1522.31     1279.41     52.76 o 
  -3   7   4     1785.10     1647.63     24.74 o 
  -1   7   4     1830.77     1773.18     22.61 o 
   1   7   4     1340.27     1400.04     22.08 o 
   3   7   4       59.70       43.36      3.07 o 
   5   7   4        9.76        2.63      4.07 o 
   7   7   4       43.05       39.29      4.57 o 
   9   7   4       11.81        9.35      5.09 o 
  11   7   4        8.11        7.27      4.64 o 
 -14   8   4       45.77       38.71      5.90 o 
 -12   8   4       20.87       19.05      8.01 o 
 -10   8   4      465.53      453.68     10.42 o 
  -8   8   4        4.08       -0.71      3.40 o 
  -6   8   4      986.49      986.70     14.74 o 
  -4   8   4      113.31      114.67      9.10 o 
  -2   8   4      294.80      305.33      6.43 o 
   0   8   4        5.90       14.55      2.59 o 
   2   8   4       12.33       19.93      3.41 o 
   4   8   4      864.11      806.78     27.68 o 
   6   8   4        0.44       -3.30      7.19 o 
   8   8   4       39.53       38.07      5.00 o 
  10   8   4       43.98       50.68      8.04 o 
 -13   9   4       42.97       41.31      7.42 o 
 -11   9   4       14.70       15.21      4.59 o 
  -9   9   4       59.11       65.65      5.08 o 
  -7   9   4        1.89        7.78      4.15 o 
  -5   9   4       79.86       68.43      4.75 o 
  -3   9   4        1.05        7.27      3.52 o 
  -1   9   4       14.72       13.81      2.83 o 
   1   9   4       29.85       19.91      6.75 o 
   3   9   4       59.79       49.77      7.87 o 
   5   9   4       82.91       75.59      5.19 o 
   7   9   4      233.25      242.47      8.38 o 
   9   9   4      165.07      165.24     11.25 o 
  11   9   4       63.16       61.43      9.10 o 
 -12  10   4       18.28       25.38      6.16 o 
 -10  10   4      110.86      120.35      8.24 o 
  -8  10   4        0.06        2.67      4.44 o 
  -6  10   4     1175.41     1235.80     18.60 o 
  -4  10   4       43.51       44.62      8.33 o 
  -2  10   4     2404.36     2548.80     31.39 o 
   0  10   4      532.55      559.82     10.70 o 
   2  10   4     3903.77     3937.17     47.40 o 
   4  10   4     1939.96     1989.57     33.26 o 
   6  10   4     1084.44     1036.88     17.04 o 
   8  10   4      316.44      317.29     16.14 o 
  10  10   4      238.18      209.52      8.81 o 
 -11  11   4        1.99        2.26      5.19 o 
  -9  11   4       18.37       16.20      4.89 o 
  -7  11   4      224.28      239.36      8.33 o 
  -5  11   4       18.87       20.46      4.93 o 
  -3  11   4      536.67      621.60     11.97 o 
  -1  11   4      151.25      163.78      6.50 o 
   1  11   4      340.88      377.81      9.34 o 
   3  11   4       98.53      120.82      7.74 o 
   5  11   4        1.57        4.03      4.50 o 
   7  11   4       24.85       26.73      5.87 o 
   9  11   4        0.69       -0.40      6.62 o 
 -10  12   4       94.84       63.53      8.75 o 
  -8  12   4      266.66      268.75     11.13 o 
  -6  12   4      285.62      221.59      9.20 o 
  -4  12   4      604.11      679.23     13.25 o 
  -2  12   4      151.70      105.76      7.26 o 
   0  12   4     1294.16     1567.73     31.33 o 
   2  12   4      242.40      239.25      8.30 o 
   4  12   4      359.76      353.48     18.86 o 
   6  12   4       37.62       31.71      6.16 o 
   8  12   4       27.00       20.77      6.45 o 
  -7  13   4      136.46      132.51      8.02 o 
  -5  13   4      242.12      197.19     24.75 o 
  -3  13   4      127.60      153.82      7.00 o 
  -1  13   4      307.02      226.32      8.08 o 
   1  13   4       16.95       36.38      5.45 o 
   3  13   4       20.02        4.99      4.41 o 
   5  13   4       11.48        7.41     10.78 o 
  -6  14   4        3.59       -0.97      5.50 o 
  -4  14   4       10.53       15.20      4.95 o 
  -2  14   4       34.99       64.61      5.69 o 
   0  14   4       27.20       48.31      5.51 o 
   2  14   4       43.61       64.83      6.60 o 
   4  14   4       13.48       11.32      8.99 o 
 -15   1   5       12.57       12.60     12.57 o 
 -13   1   5      109.67      100.45      6.01 o 
 -11   1   5      104.80      109.55      7.23 o 
  -9   1   5     1065.96     1136.04     19.04 o 
  -7   1   5        4.48        3.52      1.92 o 
  -5   1   5      175.05      205.17      4.34 o 
  -3   1   5     8698.60     8271.16    413.32 o 
  -1   1   5     9030.67     9799.74    178.99 o 
   1   1   5     3198.51     3162.28     40.99 o 
   3   1   5      252.09      328.04      5.60 o 
   5   1   5      794.58      976.50     16.50 o 
   7   1   5       44.59       61.10      4.50 o 
   9   1   5        4.78        7.51     10.99 o 
  11   1   5       45.31       39.49      4.74 o 
  13   1   5       23.51       28.99      7.25 o 
 -16   2   5       38.88       34.23      8.63 o 
 -14   2   5       22.30       23.35      6.82 o 
 -12   2   5       24.30       20.77      4.09 o 
 -10   2   5       13.26       10.53      3.11 o 
  -8   2   5      290.26      244.36      6.84 o 
  -6   2   5       89.51      109.71      3.35 o 
  -4   2   5       56.07       61.23      2.33 o 
  -2   2   5      165.76      149.75      5.72 o 
   0   2   5     4529.34     4643.23     93.01 o 
   2   2   5     2799.26     2740.03     32.37 o 
   4   2   5     1230.40     1097.28     15.22 o 
   6   2   5     1870.19     2000.10     25.36 o 
   8   2   5       16.96       10.76      3.62 o 
  10   2   5      189.04      189.92      8.36 o 
  12   2   5        4.77        7.52      4.41 o 
 -15   3   5        7.68       10.90      6.38 o 
 -13   3   5      129.34      157.00     14.51 o 
 -11   3   5       46.24       57.07      5.70 o 
  -9   3   5      298.51      297.25      6.88 o 
  -7   3   5     3048.70     3010.69    100.70 o 
  -5   3   5      618.34      820.73     10.83 o 
  -3   3   5      654.46      719.57     10.75 o 
  -1   3   5     8240.75     8422.71     93.34 o 
   1   3   5     8876.98     9313.96    106.68 o 
   3   3   5      936.15     1136.11     14.47 o 
   5   3   5     2407.27     2630.83     37.50 o 
   7   3   5      173.56      205.16      6.01 o 
   9   3   5      267.96      271.17      7.73 o 
  11   3   5      134.64      135.53      6.74 o 
  13   3   5      106.87      123.82      7.44 o 
 -16   4   5       20.11       20.43      5.55 o 
 -14   4   5        9.58       13.64      5.02 o 
 -12   4   5       96.37       90.23      7.22 o 
 -10   4   5      105.55      125.63      5.15 o 
  -8   4   5      304.36      328.48      6.88 o 
  -6   4   5     1107.46     1207.49     93.21 o 
  -4   4   5       80.25       89.31      4.27 o 
  -2   4   5     2805.38     3383.87     45.34 o 
   0   4   5      222.66      234.96      4.61 o 
   2   4   5     1252.73     1469.49     18.33 o 
   4   4   5       25.74       37.34      2.74 o 
   6   4   5       80.59      100.16      4.66 o 
   8   4   5        0.07        2.77      3.29 o 
  10   4   5       88.61       80.95      5.38 o 
  12   4   5       11.74       15.50      4.77 o 
 -15   5   5       72.59       71.28      7.34 o 
 -13   5   5       45.39       68.40      5.53 o 
 -11   5   5       32.03       43.36      4.82 o 
  -9   5   5      135.01      132.27      9.40 o 
  -7   5   5      440.41      327.78     21.47 o 
  -5   5   5        0.10        2.40      1.96 o 
  -3   5   5     2322.34     2339.35     32.80 o 
  -1   5   5     4552.44     4242.44     47.85 o 
   1   5   5      176.22      143.73      3.70 o 
   3   5   5      704.77      720.49     12.86 o 
   5   5   5        2.60        0.83      4.68 o 
   7   5   5       19.85       29.27      5.05 o 
   9   5   5       12.14       10.94      3.58 o 
  11   5   5        0.80       -1.19      4.26 o 
 -14   6   5       70.81       72.66     12.21 o 
 -12   6   5        4.70        3.63      6.39 o 
 -10   6   5      231.48      211.99      9.67 o 
  -8   6   5      168.29      156.81      5.37 o 
  -6   6   5       65.39       58.78      3.57 o 
  -4   6   5        1.75        8.78      2.70 o 
  -2   6   5       99.07       89.31      3.21 o 
   0   6   5     1115.57     1273.36     15.93 o 
   2   6   5       34.09       34.34      2.80 o 
   4   6   5       61.69       63.00      3.56 o 
   6   6   5      144.84      122.76      7.18 o 
   8   6   5        0.60        1.29      3.23 o 
  10   6   5        0.00       -3.04      3.95 o 
  12   6   5        9.28       -0.52      9.17 o 
 -13   7   5       47.16       54.75      6.16 o 
 -11   7   5       38.64       40.80      4.56 o 
  -9   7   5       60.33       86.63      5.95 o 
  -7   7   5     1436.99     1289.23     45.58 o 
  -5   7   5      290.20      369.33      7.29 o 
  -3   7   5       92.50      107.20      5.04 o 
  -1   7   5     1701.93     1776.75     21.43 o 
   1   7   5      132.72      156.77      8.62 o 
   3   7   5       87.97       71.93      3.64 o 
   5   7   5      506.38      436.17     10.90 o 
   7   7   5      390.90      401.72      9.40 o 
   9   7   5      105.25      100.46      6.10 o 
  11   7   5        5.02       11.15      4.80 o 
 -14   8   5        0.21       -0.92      5.01 o 
 -12   8   5        3.41       -1.33      8.69 o 
 -10   8   5        0.29        4.50      3.94 o 
  -8   8   5      115.82      103.29      6.33 o 
  -6   8   5       85.72       94.34      4.45 o 
  -4   8   5        0.52       -0.18      3.39 o 
  -2   8   5      258.37      344.52      6.82 o 
   0   8   5      399.35      425.91     11.07 o 
   2   8   5        0.09       -3.06      7.40 o 
   4   8   5       21.87       20.78      3.44 o 
   6   8   5        0.20        1.54      3.70 o 
   8   8   5       10.18        7.20      8.50 o 
  10   8   5       30.63       34.54      7.96 o 
 -13   9   5        5.08        2.32      6.58 o 
 -11   9   5       49.35       41.46      5.44 o 
  -9   9   5      117.97      119.43      7.08 o 
  -7   9   5       34.00       25.37      4.60 o 
  -5   9   5      260.99      271.07     20.07 o 
  -3   9   5      431.56      547.19      9.92 o 
  -1   9   5      416.76      463.45      9.12 o 
   1   9   5     2084.53     2327.44     34.25 o 
   3   9   5       74.42      100.85      6.95 o 
   5   9   5     1761.77     1816.75     24.26 o 
   7   9   5       69.48       95.00      9.92 o 
   9   9   5      375.46      344.65     13.64 o 
 -12  10   5       25.81       18.76      5.23 o 
 -10  10   5       70.15       73.10      6.01 o 
  -8  10   5      185.64      187.75      7.38 o 
  -6  10   5      534.92      537.22     10.15 o 
  -4  10   5      521.29      542.61     11.65 o 
  -2  10   5      811.41      943.08     14.75 o 
   0  10   5      444.43      403.49      9.08 o 
   2  10   5      163.94      163.08      7.38 o 
   4  10   5       66.20       55.92      5.37 o 
   6  10   5       46.58       39.65      7.33 o 
   8  10   5       36.64       41.01     14.77 o 
 -11  11   5        1.75       -0.25      5.25 o 
  -9  11   5      240.42      212.43      8.14 o 
  -7  11   5        6.88       16.12      7.89 o 
  -5  11   5      257.63      256.19      8.77 o 
  -3  11   5      771.52      928.37     15.50 o 
  -1  11   5      342.83      400.09      9.60 o 
   1  11   5      891.92     1046.40     16.44 o 
   3  11   5       47.44       52.17      5.62 o 
   5  11   5      169.02      190.13      7.41 o 
   7  11   5        3.51        7.26      4.50 o 
 -10  12   5       25.01       26.57      5.48 o 
  -8  12   5      111.46      100.08     10.78 o 
  -6  12   5       61.78       81.76     20.04 o 
  -4  12   5        0.09        6.98      4.17 o 
  -2  12   5       98.40      121.40      6.23 o 
   0  12   5      167.45      237.51      8.28 o 
   2  12   5       16.52       23.21      4.63 o 
   4  12   5       59.08       58.31      5.93 o 
   6  12   5       25.22       20.97      4.76 o 
  -7  13   5        6.83       10.16      7.47 o 
  -5  13   5       43.99       81.73      5.87 o 
  -3  13   5       15.91       29.27      5.81 o 
  -1  13   5        0.54        8.96      4.15 o 
   1  13   5       27.71       21.99      4.63 o 
   3  13   5        0.15        3.97      4.39 o 
   5  13   5       50.88       44.06     12.50 o 
  -6  14   5        4.08       -1.18      4.55 o 
  -4  14   5       15.97       36.38      5.45 o 
  -2  14   5        0.00        8.38      4.83 o 
   0  14   5        5.32       21.21      4.95 o 
   2  14   5        7.23        7.58      4.83 o 
 -16   0   6       28.23       47.33      8.56 o 
 -14   0   6      628.06      697.03     19.40 o 
 -12   0   6        7.18        0.20      4.45 o 
 -10   0   6      122.47      148.96      6.90 o 
  -8   0   6      368.93      382.75      9.96 o 
  -6   0   6      397.92      480.01     10.52 o 
  -4   0   6       43.85       35.54      2.53 o 
   0   0   6       34.96       12.77      0.80 o 
   2   0   6      880.97      914.66     19.65 o 
   4   0   6      156.84      222.92      6.74 o 
   6   0   6      761.24      718.82     15.90 o 
   8   0   6      172.45      171.10      8.86 o 
  10   0   6       38.29       52.52      6.54 o 
  12   0   6        0.01        1.00      6.41 o 
 -15   1   6        0.37        3.36      4.71 o 
 -13   1   6        0.98       15.20     11.57 o 
 -11   1   6       11.90       10.77      7.76 o 
  -9   1   6      160.01      220.38      6.59 o 
  -7   1   6       23.94       36.02      2.45 o 
  -5   1   6     1222.08     1292.39     27.41 o 
  -3   1   6      224.38      174.85      4.11 o 
  -1   1   6     1767.48     1770.78     29.73 o 
   1   1   6      130.09      127.67      5.07 o 
   3   1   6      609.00      559.82      9.02 o 
   5   1   6       20.65       15.33      2.53 o 
   7   1   6        7.11        6.47      3.10 o 
   9   1   6       15.53       20.16      3.98 o 
  11   1   6        0.10        5.39      5.57 o 
 -16   2   6       42.29       33.61      7.43 o 
 -14   2   6       91.45      108.09      8.64 o 
 -12   2   6      195.90      192.29     11.25 o 
 -10   2   6      275.89      229.57      6.20 o 
  -8   2   6        5.80        3.36      2.19 o 
  -6   2   6      928.86      823.58     11.43 o 
  -4   2   6     5175.69     5407.78     78.68 o 
  -2   2   6     4573.97     4633.84     88.46 o 
   0   2   6    10250.12    10712.04    124.46 o 
   2   2   6      465.25      505.57      7.60 o 
   4   2   6     2004.90     2366.62     29.10 o 
   6   2   6      179.39      146.67      4.96 o 
   8   2   6      543.10      604.14     11.29 o 
  10   2   6       25.88       27.95      4.28 o 
  12   2   6        4.70        1.25      4.27 o 
 -15   3   6       12.28        3.31      4.95 o 
 -13   3   6        0.26       -2.82      4.41 o 
 -11   3   6       30.06       25.50      3.70 o 
  -9   3   6      101.09      143.51      6.92 o 
  -7   3   6     1401.78     1385.39     17.46 o 
  -5   3   6      363.77      366.14      7.54 o 
  -3   3   6     5158.52     5775.51     90.17 o 
  -1   3   6       28.64       38.99      1.76 o 
   1   3   6     4891.12     5294.98     84.00 o 
   3   3   6      164.65      193.81      4.45 o 
   5   3   6      957.79     1008.16     14.35 o 
   7   3   6      288.52      332.94      7.83 o 
   9   3   6      119.17      122.66      8.14 o 
  11   3   6        0.08        1.47      3.30 o 
 -16   4   6       12.58        3.39      5.08 o 
 -14   4   6       83.39       92.42     12.08 o 
 -12   4   6      199.39      218.62      7.23 o 
 -10   4   6       32.55       43.24      3.68 o 
  -8   4   6      598.75      730.61     11.34 o 
  -6   4   6      388.38      415.77      7.33 o 
  -4   4   6    17879.37    19543.91    215.21 o 
  -2   4   6       71.05       54.79      2.71 o 
   0   4   6    18068.20    19906.96    264.23 o 
   2   4   6       11.19       17.11      2.04 o 
   4   4   6     1136.25     1196.19     19.04 o 
   6   4   6      491.33      548.49     10.05 o 
   8   4   6      182.78      190.29      6.34 o 
  10   4   6        0.23        3.09      5.97 o 
  12   4   6        1.21        2.13      4.50 o 
 -15   5   6        1.27       -1.38      5.76 o 
 -13   5   6      108.47      116.55      6.25 o 
 -11   5   6       58.03       63.14      4.60 o 
  -9   5   6      227.76      242.16      7.69 o 
  -7   5   6       27.86       29.39      2.87 o 
  -5   5   6        1.33        8.56      2.00 o 
  -3   5   6      419.71      410.89      8.02 o 
  -1   5   6       36.07       36.72      2.23 o 
   1   5   6     2524.07     2705.14     33.05 o 
   3   5   6       10.76       12.50      2.12 o 
   5   5   6       46.44       41.30      3.72 o 
   7   5   6       78.27       86.46      4.55 o 
   9   5   6        1.22        0.40      3.48 o 
  11   5   6        7.68        2.36      4.10 o 
 -14   6   6       12.16       12.33      5.06 o 
 -12   6   6       14.21       13.73      6.52 o 
 -10   6   6        0.26        2.31      5.38 o 
  -8   6   6      237.99      229.90     14.37 o 
  -6   6   6      120.90      109.22      4.07 o 
  -4   6   6       21.20       23.64      2.48 o 
  -2   6   6       34.75       16.32      1.94 o 
   0   6   6       47.98       59.40      4.20 o 
   2   6   6       70.94       73.60      3.24 o 
   4   6   6        1.93       13.37      5.41 o 
   6   6   6      103.78      130.67      5.73 o 
   8   6   6       95.52       93.17      6.66 o 
  10   6   6        2.81        1.91      8.17 o 
 -13   7   6        1.35        5.44      5.67 o 
 -11   7   6       39.17       39.65      4.51 o 
  -9   7   6       46.85       14.64      4.49 o 
  -7   7   6      264.88      269.93      7.80 o 
  -5   7   6       79.60       96.57      4.30 o 
  -3   7   6       23.69       33.86      2.79 o 
  -1   7   6      731.24      721.09     10.62 o 
   1   7   6     1120.15     1159.33     19.38 o 
   3   7   6       81.17       80.06      7.65 o 
   5   7   6       49.26       80.01      7.70 o 
   7   7   6        3.81        0.06      3.45 o 
   9   7   6       10.88       11.59      4.15 o 
  11   7   6       27.28       28.57     11.05 o 
 -14   8   6        3.53        6.57      4.93 o 
 -12   8   6       42.56       26.27      5.18 o 
 -10   8   6       18.43       22.81      5.21 o 
  -8   8   6      645.77      579.14     10.81 o 
  -6   8   6      360.51      346.61      8.72 o 
  -4   8   6      671.47      594.92     12.10 o 
  -2   8   6       12.84       15.52      2.77 o 
   0   8   6       86.82       66.67      3.69 o 
   2   8   6      135.25      124.21      5.67 o 
   4   8   6        0.67       -0.08      3.30 o 
   6   8   6       19.27       18.24      4.25 o 
   8   8   6       40.47       45.51      4.99 o 
  10   8   6        0.58       -1.08      4.96 o 
 -13   9   6        0.10        3.21      5.42 o 
 -11   9   6        1.41       -4.21      4.21 o 
  -9   9   6        2.19       -1.15      4.39 o 
  -7   9   6       18.45       12.03      5.01 o 
  -5   9   6       56.63       97.83      6.04 o 
  -3   9   6       13.71       31.13      5.37 o 
  -1   9   6      187.42      250.30      6.70 o 
   1   9   6      181.39      189.16      8.83 o 
   3   9   6      794.25      802.76     12.42 o 
   5   9   6      582.87      567.54     21.22 o 
   7   9   6      122.63      124.01      6.85 o 
   9   9   6       45.19       33.62      5.38 o 
 -12  10   6       93.78      102.67      7.83 o 
 -10  10   6      128.49      132.58      9.94 o 
  -8  10   6     1363.85     1404.00     20.57 o 
  -6  10   6      792.68      783.51     20.30 o 
  -4  10   6     3757.39     3892.97     45.83 o 
  -2  10   6     1364.53     1322.04     18.50 o 
   0  10   6     2069.04     2144.10     28.77 o 
   2  10   6      544.60      521.96     15.25 o 
   4  10   6      240.09      241.80      8.13 o 
   6  10   6       28.18       21.58      4.56 o 
   8  10   6        5.98        1.22      4.56 o 
 -11  11   6       83.68       95.81      8.89 o 
  -9  11   6       46.38       48.77      6.02 o 
  -7  11   6      260.25      286.02      9.58 o 
  -5  11   6       38.69       30.10      5.27 o 
  -3  11   6       38.50       41.66      4.57 o 
  -1  11   6       14.30       10.56      3.95 o 
   1  11   6        0.77        2.41      4.21 o 
   3  11   6       11.99       14.60     16.40 o 
   5  11   6        3.13        4.04      4.00 o 
   7  11   6       72.71       63.24      5.98 o 
 -10  12   6        2.23       -4.92      4.92 o 
  -8  12   6       22.08        5.37      5.95 o 
  -6  12   6        6.63        7.29     10.96 o 
  -4  12   6      142.76      140.12      6.35 o 
  -2  12   6       19.90       14.77      5.53 o 
   0  12   6      192.95      194.39      7.08 o 
   2  12   6        0.55        3.59      3.79 o 
   4  12   6        1.85        3.65      9.09 o 
   6  12   6       24.56       36.27      5.01 o 
  -7  13   6       11.99       24.47      5.54 o 
  -5  13   6       45.85       49.88      5.79 o 
  -3  13   6        0.87        1.42      4.39 o 
  -1  13   6      100.32      118.61      6.47 o 
   1  13   6       15.11       26.14      4.77 o 
   3  13   6       99.54      113.44      6.33 o 
  -4  14   6      100.80       86.40      6.82 o 
  -2  14   6        0.04        6.98      4.55 o 
   0  14   6      165.96      125.17      6.94 o 
 -15   1   7      103.55      118.27     21.54 o 
 -13   1   7       31.39       38.02      4.36 o 
 -11   1   7      340.07      425.13      8.85 o 
  -9   1   7      686.39      784.84     25.32 o 
  -7   1   7     1338.18     1763.90     25.08 o 
  -5   1   7      114.43      114.38      3.16 o 
  -1   1   7     2589.93     2228.64     97.35 o 
   1   1   7      544.42      670.43     14.63 o 
   3   1   7      348.62      405.06      9.06 o 
   5   1   7     1559.16     1603.73     26.25 o 
   7   1   7      165.25      179.76      6.72 o 
   9   1   7      129.40      113.03      6.62 o 
  11   1   7       33.04       44.99      6.61 o 
 -16   2   7       11.88       10.29      4.63 o 
 -14   2   7        0.01        2.41      4.01 o 
 -12   2   7      168.32      163.88      6.00 o 
 -10   2   7       49.77       40.37      6.65 o 
  -8   2   7      138.63      162.61      4.45 o 
  -6   2   7       91.71      149.08      3.52 o 
  -4   2   7      236.43      279.18      4.97 o 
  -2   2   7     1104.25     1264.13     20.09 o 
   0   2   7     1737.24     1857.09     68.60 o 
   2   2   7      975.60     1169.54     15.71 o 
   4   2   7      814.55      856.21     12.48 o 
   6   2   7       85.84       74.56      3.87 o 
   8   2   7        5.56        2.25      3.78 o 
  10   2   7        6.28       12.03      5.14 o 
  12   2   7        0.69        0.95      5.17 o 
 -15   3   7        4.35        4.53      4.51 o 
 -13   3   7       44.96       52.40      4.70 o 
 -11   3   7      137.84      153.06      5.56 o 
  -9   3   7      844.98      836.86     12.41 o 
  -7   3   7     2057.18     2123.19     32.27 o 
  -5   3   7      941.68     1058.74     22.45 o 
  -3   3   7     6655.72     7441.09     97.48 o 
  -1   3   7      423.21      358.83      5.89 o 
   1   3   7     4174.02     4734.72     70.06 o 
   3   3   7        0.43        1.07      1.77 o 
   5   3   7       56.18       48.25      3.77 o 
   7   3   7      118.20      128.18      4.98 o 
   9   3   7       46.78       63.04      5.02 o 
  11   3   7        6.17        8.34      4.29 o 
 -16   4   7        0.45        5.96      5.01 o 
 -14   4   7       42.65       43.31      5.19 o 
 -12   4   7       62.88       72.67      4.85 o 
 -10   4   7      514.72      478.32      9.58 o 
  -8   4   7      586.07      653.24     10.69 o 
  -6   4   7     1099.25     1070.30     21.25 o 
  -4   4   7     2851.04     3163.46     57.99 o 
  -2   4   7     1436.39     1514.49     30.79 o 
   0   4   7      671.32      803.97     12.88 o 
   2   4   7      157.97      168.55      5.50 o 
   4   4   7        6.98        8.36      2.40 o 
   6   4   7      172.98      193.21     12.26 o 
   8   4   7       45.34       47.78      4.21 o 
  10   4   7       31.54       32.14      4.87 o 
 -15   5   7       68.66       80.55      6.44 o 
 -13   5   7       90.11       96.39      5.88 o 
 -11   5   7       24.73       22.41      5.71 o 
  -9   5   7     1049.31     1014.68     23.35 o 
  -7   5   7       46.94       68.47      3.63 o 
  -5   5   7      513.37      632.51      9.28 o 
  -3   5   7     1127.76     1124.58     15.16 o 
  -1   5   7       60.52       69.94      2.83 o 
   1   5   7     1377.88     1394.87     18.75 o 
   3   5   7      658.87      752.63     15.51 o 
   5   5   7      165.33      203.25     13.51 o 
   7   5   7        8.86        7.04      3.02 o 
   9   5   7        2.31        5.35      5.19 o 
  11   5   7        4.64        3.65     12.74 o 
 -14   6   7        9.28        6.72      4.50 o 
 -12   6   7       35.58       25.30      7.15 o 
 -10   6   7       17.52       20.60      3.53 o 
  -8   6   7       73.88       59.68      4.81 o 
  -6   6   7        9.81       12.36      2.41 o 
  -4   6   7       73.23      107.82      4.39 o 
  -2   6   7       24.99       17.36      2.00 o 
   0   6   7     1396.55     1432.73     23.06 o 
   2   6   7      126.30      115.23      4.82 o 
   4   6   7      570.31      671.81     13.19 o 
   6   6   7       29.28       25.91      5.48 o 
   8   6   7      125.54      126.07      5.94 o 
  10   6   7        1.16       -2.39      3.92 o 
 -13   7   7       10.37        7.19      4.42 o 
 -11   7   7       84.37       82.03      5.33 o 
  -9   7   7      119.77      107.02      5.83 o 
  -7   7   7      241.70      264.78      6.65 o 
  -5   7   7      130.76      100.46     17.46 o 
  -3   7   7        6.85       19.30      3.23 o 
  -1   7   7        2.29        5.77      2.17 o 
   1   7   7        6.15        1.98      6.68 o 
   3   7   7      303.16      289.18      6.77 o 
   5   7   7      131.61      138.74      6.37 o 
   7   7   7       15.03       10.92      3.58 o 
   9   7   7        8.12       19.03      4.31 o 
 -12   8   7       17.89        8.58      7.26 o 
 -10   8   7       73.23       63.91      7.42 o 
  -8   8   7      120.16      123.71      5.54 o 
  -6   8   7      324.81      316.20      7.28 o 
  -4   8   7      483.50      465.77     13.89 o 
  -2   8   7       33.56       27.76      2.97 o 
   0   8   7     2710.28     2737.58     32.52 o 
   2   8   7       72.52       54.68      4.29 o 
   4   8   7      765.08      824.49     13.47 o 
   6   8   7      148.27      139.03      6.68 o 
   8   8   7      152.56      130.28     10.00 o 
 -13   9   7       89.92       69.49     22.18 o 
 -11   9   7       61.71       51.83      7.50 o 
  -9   9   7      303.16      294.12      9.90 o 
  -7   9   7      618.59      666.42     12.11 o 
  -5   9   7      786.77      878.26     17.81 o 
  -3   9   7     3604.39     4069.44     48.67 o 
  -1   9   7     1660.42     1835.57     24.20 o 
   1   9   7     2725.00     2934.32     39.84 o 
   3   9   7      546.03      581.41     17.72 o 
   5   9   7     1264.53     1263.06     19.52 o 
   7   9   7      252.55      253.54      8.42 o 
 -12  10   7        2.16       -1.39      6.18 o 
 -10  10   7       77.83       57.89      6.05 o 
  -8  10   7       29.38       33.52     10.27 o 
  -6  10   7      345.33      309.03     16.15 o 
  -4  10   7        9.30        4.79      5.57 o 
  -2  10   7       19.10       24.16      4.17 o 
   0  10   7        0.17        4.99      3.59 o 
   2  10   7       22.98       15.84      5.82 o 
   4  10   7      154.70      141.90      5.70 o 
   6  10   7       22.33       22.67      4.59 o 
 -11  11   7       80.94       55.84      8.95 o 
  -9  11   7       70.38       64.70      9.16 o 
  -7  11   7      277.51      256.69      9.08 o 
  -5  11   7      201.04      212.93      7.00 o 
  -3  11   7      298.30      351.91      9.02 o 
  -1  11   7      552.59      573.27     11.49 o 
   1  11   7       12.90       18.32      5.81 o 
   3  11   7      151.30      126.77      6.95 o 
   5  11   7       27.45       36.91      4.41 o 
  -8  12   7        1.49        2.72      7.69 o 
  -6  12   7        0.21        2.57      3.70 o 
  -4  12   7        6.21       10.74      3.79 o 
  -2  12   7        2.19       -3.97      4.79 o 
   0  12   7       14.38       22.93      4.19 o 
   2  12   7       13.31        9.74      3.97 o 
   4  12   7      123.46      130.62      7.38 o 
  -7  13   7       16.29       48.42      8.20 o 
  -5  13   7       68.26       98.89      6.19 o 
  -3  13   7      120.56      162.70      7.92 o 
  -1  13   7        0.01        5.37      4.19 o 
   1  13   7       85.98      100.31      5.95 o 
   3  13   7        0.25        3.59      4.17 o 
 -16   0   8        0.99        8.14      8.38 o 
 -14   0   8      175.46      173.32      9.68 o 
 -12   0   8       63.94       44.08      5.45 o 
 -10   0   8     1238.84     1364.48     30.27 o 
  -8   0   8     1503.65     1308.71     27.60 o 
  -6   0   8     5478.74     6104.27    121.40 o 
  -4   0   8       71.99       70.64      3.09 o 
   0   0   8      196.21      180.84      4.95 o 
   2   0   8      159.26      210.87      6.56 o 
   4   0   8      103.91       95.28      4.97 o 
   6   0   8      202.72      262.97      9.16 o 
   8   0   8       18.75       27.18     10.46 o 
  10   0   8       57.11       75.96      8.38 o 
 -15   1   8       41.07       55.30      7.04 o 
 -13   1   8       38.07       43.29      4.26 o 
 -11   1   8      212.19      255.34     18.27 o 
  -9   1   8      165.87      153.73      6.82 o 
  -7   1   8      450.97      523.09      8.84 o 
  -5   1   8      286.42      274.42      5.39 o 
   1   1   8      344.67      310.05     18.93 o 
   3   1   8       46.55       49.11      3.12 o 
   5   1   8       43.03       51.82      3.09 o 
   7   1   8       63.49       58.55      3.75 o 
   9   1   8       17.63       19.96      4.11 o 
  11   1   8       34.34       50.77      5.39 o 
 -16   2   8       34.77       36.85     12.31 o 
 -14   2   8       16.83       13.13      4.15 o 
 -12   2   8      112.52      127.16      9.56 o 
 -10   2   8        3.63        2.64      2.47 o 
  -8   2   8      134.60      171.65      4.45 o 
  -6   2   8      258.80      289.53      7.45 o 
  -4   2   8     1557.46     1781.51     25.30 o 
  -2   2   8       45.77       29.89      1.24 o 
   0   2   8       29.13       47.79      2.92 o 
   2   2   8      583.50      611.31      9.63 o 
   4   2   8      557.49      614.36     10.63 o 
   6   2   8       15.27        8.62      3.22 o 
   8   2   8       36.93       34.53      3.87 o 
  10   2   8       12.79       12.98      3.95 o 
 -15   3   8        4.82       -0.20      6.68 o 
 -13   3   8       21.63       26.29      4.04 o 
 -11   3   8       21.68       28.88      6.66 o 
  -9   3   8       58.08       79.98      3.73 o 
  -7   3   8      125.24      137.94      5.71 o 
  -5   3   8      328.04      402.92      6.81 o 
  -3   3   8       39.20       39.15      1.60 o 
  -1   3   8      668.47      737.11     10.74 o 
   1   3   8      280.56      260.22      5.04 o 
   3   3   8      207.40      249.42      5.04 o 
   5   3   8       10.86       18.59      5.46 o 
   7   3   8       26.12       40.24      3.65 o 
   9   3   8       41.10       40.94      4.68 o 
  11   3   8       36.66       40.69      5.79 o 
 -14   4   8        5.61        5.66      5.10 o 
 -12   4   8      307.08      294.88      8.40 o 
 -10   4   8       23.94       14.63      4.81 o 
  -8   4   8      580.12      579.62     10.07 o 
  -6   4   8       27.24       24.62      3.25 o 
  -4   4   8      316.23      473.22      7.98 o 
  -2   4   8      941.15     1087.92     16.78 o 
   0   4   8      631.50      692.07     10.12 o 
   2   4   8        3.53        5.63      1.68 o 
   4   4   8      227.62      271.34     14.40 o 
   6   4   8       55.92       54.73      3.62 o 
   8   4   8       40.22       38.76      4.10 o 
  10   4   8        1.83        2.14      3.91 o 
 -15   5   8        7.41       13.47      4.86 o 
 -13   5   8      113.80      121.06      8.23 o 
 -11   5   8        2.33        4.54      3.15 o 
  -9   5   8       68.85       72.25      4.14 o 
  -7   5   8       45.57       32.70      2.68 o 
  -5   5   8      164.90      158.18      7.29 o 
  -3   5   8      734.28      718.82     10.60 o 
  -1   5   8      116.45      122.96      3.45 o 
   1   5   8       17.94       18.38      2.06 o 
   3   5   8      120.07      111.03      4.67 o 
   5   5   8        0.09        5.15      2.61 o 
   7   5   8        0.01        4.24      3.70 o 
   9   5   8        0.09        5.00      5.49 o 
 -14   6   8       11.79       10.93      4.90 o 
 -12   6   8       67.30       76.43      5.87 o 
 -10   6   8       56.77       32.64      4.90 o 
  -8   6   8      727.42      776.38     12.25 o 
  -6   6   8       23.01       30.17      5.91 o 
  -4   6   8      781.89      738.89     10.23 o 
  -2   6   8     1173.74     1405.49     23.31 o 
   0   6   8      453.64      433.54      7.64 o 
   2   6   8       73.81       75.87      5.06 o 
   4   6   8      257.12      305.33      8.44 o 
   6   6   8        4.49        1.24      3.05 o 
   8   6   8       18.19       22.02      4.01 o 
 -13   7   8        0.15       -1.18      6.55 o 
 -11   7   8      230.75      259.32     10.91 o 
  -9   7   8       24.01       20.56      3.63 o 
  -7   7   8     1009.11     1146.61     15.89 o 
  -5   7   8      454.20      412.63      9.87 o 
  -3   7   8     2504.99     2558.80     38.59 o 
  -1   7   8       11.78       28.65      3.33 o 
   1   7   8      292.36      314.27      8.02 o 
   3   7   8        0.02        2.21      2.33 o 
   5   7   8       31.04       32.78      4.31 o 
   7   7   8        1.14        4.79      5.01 o 
   9   7   8       21.60       24.07      4.52 o 
 -12   8   8       14.26       17.64      8.94 o 
 -10   8   8      992.91      987.62     17.44 o 
  -8   8   8      258.12      253.65     15.54 o 
  -6   8   8     1164.35     1268.97     58.99 o 
  -4   8   8       75.79       64.15      4.75 o 
  -2   8   8        0.94        0.40      2.61 o 
   0   8   8       37.39       27.46      4.59 o 
   2   8   8       85.68       97.75      5.31 o 
   4   8   8       56.88       56.53      7.13 o 
   6   8   8       80.33       82.68      6.24 o 
   8   8   8        5.00       10.55      4.17 o 
 -11   9   8       53.40       53.74      5.32 o 
  -9   9   8       74.69       79.96      5.61 o 
  -7   9   8        4.02        3.51      8.70 o 
  -5   9   8      362.18      411.71     16.67 o 
  -3   9   8       89.00       92.27      5.43 o 
  -1   9   8      887.79      970.15     14.97 o 
   1   9   8      130.11      115.25      5.15 o 
   3   9   8      150.60      166.06     12.97 o 
   5   9   8        0.13        5.56      3.88 o 
   7   9   8        2.92        2.89      3.88 o 
 -10  10   8       40.73       58.18      9.17 o 
  -8  10   8      961.14     1065.78     23.62 o 
  -6  10   8      211.60      231.80     26.22 o 
  -4  10   8      359.37      425.34      9.32 o 
  -2  10   8       21.16       17.96      3.59 o 
   0  10   8       13.23       21.33      3.39 o 
   2  10   8       13.73       17.15      4.48 o 
   4  10   8       29.25       24.16      4.80 o 
   6  10   8        2.94        2.48      7.47 o 
  -9  11   8        3.43       11.97      4.72 o 
  -7  11   8      173.01      180.35     11.35 o 
  -5  11   8       27.00       27.18      7.96 o 
  -3  11   8      142.16      162.70      6.84 o 
  -1  11   8        0.95       -5.77      6.58 o 
   1  11   8        1.46        6.39      5.21 o 
   3  11   8        4.00        8.23      4.70 o 
   5  11   8        9.83       17.50      5.03 o 
  -8  12   8        2.17        0.80      5.35 o 
  -6  12   8      114.31      119.22      6.17 o 
  -4  12   8        4.60        1.58      3.77 o 
  -2  12   8       23.87       31.45      5.23 o 
   0  12   8       10.21       14.99      4.05 o 
   2  12   8       15.00       13.59      4.17 o 
  -5  13   8       38.44       29.27      4.59 o 
  -3  13   8        7.49       25.72      4.59 o 
  -1  13   8       82.38       61.02      5.29 o 
 -15   1   9       63.27       75.10      5.45 o 
 -13   1   9       11.80        3.75      4.78 o 
 -11   1   9       98.58      104.02      4.28 o 
  -9   1   9      649.28      571.26      9.07 o 
  -7   1   9      172.09      202.19      6.62 o 
  -5   1   9      210.90      239.26      4.29 o 
   1   1   9        0.02        7.03      1.70 o 
   3   1   9      119.03      163.43      4.08 o 
   5   1   9      621.81      660.45     11.25 o 
   7   1   9       92.24      116.21      5.06 o 
   9   1   9      286.57      316.57      8.53 o 
 -14   2   9        4.29       -2.83      3.51 o 
 -12   2   9        0.36        2.00      2.88 o 
 -10   2   9       29.82       31.45      3.25 o 
  -8   2   9      237.85      272.22      5.60 o 
  -6   2   9       18.78       28.38      2.05 o 
  -4   2   9     1298.54     1460.02     33.46 o 
   0   2   9      139.50      225.72     14.77 o 
   2   2   9        7.82        4.36      1.99 o 
   4   2   9       19.46       35.26      7.41 o 
   6   2   9        3.01        0.86      2.62 o 
   8   2   9        0.54        3.60      3.36 o 
  10   2   9        1.32        1.16      4.23 o 
 -15   3   9        9.56        1.74      4.31 o 
 -13   3   9      122.10       99.97     10.28 o 
 -11   3   9      107.67       92.91      6.54 o 
  -9   3   9     1567.09     1692.03     30.41 o 
  -7   3   9       40.70       42.73      2.43 o 
  -5   3   9     1238.29     1356.69     32.54 o 
  -3   3   9      635.92      770.46     12.55 o 
  -1   3   9     1555.82     1753.00     30.75 o 
   1   3   9        0.50        2.08      2.10 o 
   3   3   9      137.44      133.49      8.31 o 
   5   3   9       49.05       52.71      3.56 o 
   7   3   9       43.33       45.74      4.10 o 
   9   3   9       29.42       31.40      4.20 o 
 -14   4   9       25.87       20.96      4.29 o 
 -12   4   9      136.87      120.50      5.48 o 
 -10   4   9       95.47       97.21      4.33 o 
  -8   4   9      696.19      664.82     11.30 o 
  -6   4   9      122.57      140.91      3.53 o 
  -4   4   9      160.73      217.48      8.34 o 
  -2   4   9       32.41       26.74      1.62 o 
   0   4   9      280.39      253.69      5.82 o 
   2   4   9       79.37       59.54      5.36 o 
   4   4   9      193.44      227.36      5.56 o 
   6   4   9      108.49       86.05      4.35 o 
   8   4   9       18.12       17.79      4.63 o 
 -15   5   9        3.94        5.34      4.68 o 
 -13   5   9       46.43       37.67      5.03 o 
 -11   5   9       26.46       31.19      4.94 o 
  -9   5   9      400.44      519.48      9.57 o 
  -7   5   9      401.68      434.70      7.50 o 
  -5   5   9      401.31      522.64     16.34 o 
  -3   5   9      182.55      159.47      3.57 o 
  -1   5   9     1070.61     1312.80     19.45 o 
   1   5   9      468.35      477.64      8.41 o 
   3   5   9        0.88       -1.67      1.67 o 
   5   5   9        1.99        0.13      2.78 o 
   7   5   9       34.22       40.96      3.94 o 
   9   5   9       17.46       12.22      5.07 o 
 -14   6   9       32.64       33.51      5.27 o 
 -12   6   9      180.80      163.98      6.52 o 
 -10   6   9       16.98        6.49      3.10 o 
  -8   6   9      343.42      336.23      7.14 o 
  -6   6   9       67.36       71.73      6.72 o 
  -4   6   9        5.56        7.74      1.82 o 
  -2   6   9      320.67      347.16      7.36 o 
   0   6   9       68.13       73.03      2.89 o 
   2   6   9        6.03       16.39      2.22 o 
   4   6   9        7.79       13.38      4.60 o 
   6   6   9       11.02       12.62      5.12 o 
   8   6   9       20.47       22.88      4.67 o 
 -13   7   9       21.31       17.77      4.59 o 
 -11   7   9        5.41        4.22      5.20 o 
  -9   7   9      279.83      318.88      7.67 o 
  -7   7   9      225.85      226.48     12.13 o 
  -5   7   9      307.92      328.08     11.88 o 
  -3   7   9        7.21       15.20      2.19 o 
  -1   7   9      304.50      326.40      6.64 o 
   1   7   9      115.79      101.75      4.28 o 
   3   7   9       41.58       48.00      3.33 o 
   5   7   9       87.32       74.53      6.45 o 
   7   7   9       95.40       92.56      7.76 o 
 -12   8   9        9.75        1.83      4.15 o 
 -10   8   9        6.20       10.15      3.95 o 
  -8   8   9       73.39       69.26      7.20 o 
  -6   8   9       36.41       29.57      4.45 o 
  -4   8   9      587.85      605.52      9.74 o 
  -2   8   9        7.75        6.60      2.61 o 
   0   8   9      328.72      368.53      7.60 o 
   2   8   9        8.56        1.63      2.78 o 
   4   8   9       26.25       28.31      4.48 o 
   6   8   9       30.89       33.55     11.92 o 
 -11   9   9      284.89      281.90      9.83 o 
  -9   9   9      214.57      244.51     11.93 o 
  -7   9   9     1271.85     1281.38     19.38 o 
  -5   9   9      418.80      440.62     11.27 o 
  -3   9   9      351.44      323.87      8.64 o 
  -1   9   9      205.26      252.99      6.74 o 
   1   9   9       67.26       46.93      3.67 o 
   3   9   9       81.86       97.08      5.39 o 
   5   9   9       99.32       75.91      5.29 o 
 -10  10   9        1.28       -0.35      4.42 o 
  -8  10   9       42.16       40.78      5.43 o 
  -6  10   9        0.02        4.61      3.57 o 
  -4  10   9       93.80      109.27      5.03 o 
  -2  10   9       45.69       46.17      4.61 o 
   0  10   9       65.33       62.58      4.47 o 
   2  10   9      157.94      148.47     10.69 o 
   4  10   9       27.47       37.92      5.16 o 
  -9  11   9       25.58       33.09      5.14 o 
  -7  11   9       15.24       34.55     14.47 o 
  -5  11   9       37.68       30.35      4.83 o 
  -3  11   9      303.98      402.35     10.78 o 
  -1  11   9       10.18        7.20      3.41 o 
   1  11   9      171.17      208.82      6.94 o 
   3  11   9        8.29        6.35      7.51 o 
  -6  12   9       19.32       31.29      4.43 o 
  -4  12   9       16.74       39.69      4.99 o 
  -2  12   9       75.58      114.95      5.75 o 
   0  12   9        3.32       10.56      3.57 o 
 -14   0  10        9.43       15.98      5.77 o 
 -12   0  10      193.08      190.46      8.96 o 
 -10   0  10        3.95       -1.42      2.81 o 
  -8   0  10        3.08        7.58      2.02 o 
  -6   0  10      298.89      284.46      7.62 o 
   2   0  10      424.44      419.53     11.57 o 
   4   0  10       15.84       13.59      3.43 o 
   6   0  10      326.89      322.85     10.16 o 
   8   0  10       70.83       98.89      7.30 o 
 -15   1  10        3.17        6.48      3.80 o 
 -13   1  10        4.16        3.70      5.19 o 
 -11   1  10        4.98       13.43      3.92 o 
  -9   1  10        1.21        3.23      2.15 o 
  -7   1  10      152.82      166.65      6.62 o 
   1   1  10      136.13      119.22      3.71 o 
   3   1  10      569.24      526.65     27.34 o 
   5   1  10      257.92      293.03      7.50 o 
   7   1  10      224.50      261.35     16.20 o 
   9   1  10       57.70       53.27      5.04 o 
 -14   2  10       94.11      108.31      5.51 o 
 -12   2  10       19.72       19.91      5.66 o 
 -10   2  10       18.42       13.12      2.76 o 
  -8   2  10       92.45       84.82      2.94 o 
  -6   2  10      259.93      254.30      4.74 o 
   0   2  10     1165.44     1293.43     47.75 o 
   2   2  10      164.31      190.15      8.09 o 
   4   2  10      145.39      146.67      5.25 o 
   6   2  10        0.54       -2.93      3.22 o 
   8   2  10       52.91       55.90      4.81 o 
 -15   3  10        2.75        2.53      4.49 o 
 -13   3  10        2.41        4.12      3.85 o 
 -11   3  10        2.71        1.11      2.54 o 
  -9   3  10       27.47       25.79      4.52 o 
  -7   3  10        7.67       10.44      1.68 o 
  -5   3  10      125.20      136.46      4.29 o 
  -3   3  10        1.53        3.17      1.00 o 
  -1   3  10       28.58        9.74      0.98 o 
   1   3  10      518.91      552.43     11.96 o 
   3   3  10      187.88      198.74      7.96 o 
   5   3  10      348.61      404.25      8.00 o 
   7   3  10      103.64       93.55     10.63 o 
   9   3  10       49.97       50.00      4.51 o 
 -14   4  10       53.41       49.99      4.87 o 
 -12   4  10        5.84        7.80      5.61 o 
 -10   4  10        3.98       13.64      2.68 o 
  -8   4  10       26.85       16.44      2.48 o 
  -6   4  10        6.99        8.14      1.76 o 
  -4   4  10      692.59      761.08     13.25 o 
  -2   4  10        1.99        4.79      1.00 o 
   0   4  10       76.96       78.44      2.49 o 
   2   4  10       83.74       82.81      8.30 o 
   4   4  10        9.62       12.16      4.79 o 
   6   4  10       44.36       73.53      5.01 o 
   8   4  10        3.34        0.55      3.39 o 
 -13   5  10        2.82        7.32      9.08 o 
 -11   5  10       58.63       57.24      4.00 o 
  -9   5  10        6.61        2.88      2.43 o 
  -7   5  10       86.00       99.14      6.88 o 
  -5   5  10      153.51      147.24      4.11 o 
  -3   5  10        1.76        3.59      1.18 o 
  -1   5  10       60.85       62.58      2.67 o 
   1   5  10       33.69       35.71      2.39 o 
   3   5  10       22.98       23.04      4.31 o 
   5   5  10       10.90        8.14      3.79 o 
   7   5  10        0.56       -0.30      1.83 o 
 -14   6  10        3.83        6.04      6.40 o 
 -12   6  10       70.20       47.55      4.65 o 
 -10   6  10       53.47       61.27      4.85 o 
  -8   6  10       29.15       24.51      5.56 o 
  -6   6  10       81.76       92.27      4.35 o 
  -4   6  10       13.11       19.79      2.14 o 
  -2   6  10      191.50      218.73      4.59 o 
   0   6  10       23.09       21.73      3.15 o 
   2   6  10      158.70      143.68     10.36 o 
   4   6  10       17.95       15.98      6.48 o 
   6   6  10       22.06       14.95      4.83 o 
 -13   7  10        1.54       -1.68      3.95 o 
 -11   7  10      235.47      243.53      7.32 o 
  -9   7  10       80.35       74.28      5.43 o 
  -7   7  10      137.97      150.34     12.90 o 
  -5   7  10       59.47       79.46      3.27 o 
  -3   7  10        8.05        6.98      2.02 o 
  -1   7  10        0.30        1.80      2.02 o 
   1   7  10        1.33        9.87      3.97 o 
   3   7  10        6.89       10.22      2.54 o 
   5   7  10       99.42       92.95      4.70 o 
   7   7  10       10.51       18.23      3.74 o 
 -12   8  10        5.76        6.60      8.38 o 
 -10   8  10      376.69      339.25      8.44 o 
  -8   8  10        5.33       -0.79      5.27 o 
  -6   8  10      311.37      345.04      7.34 o 
  -4   8  10        1.40        9.40      3.03 o 
  -2   8  10      399.16      405.76      7.96 o 
   0   8  10        9.22       25.72      2.71 o 
   2   8  10      270.19      241.99     10.23 o 
   4   8  10       19.44       14.82      3.03 o 
   6   8  10        9.19        8.74      3.91 o 
 -11   9  10       13.98       15.13      3.95 o 
  -9   9  10       39.93       32.64      4.35 o 
  -7   9  10      115.11       90.77      5.21 o 
  -5   9  10       30.49       22.79      3.23 o 
  -3   9  10       35.44       14.77      2.81 o 
  -1   9  10       16.15        8.38      2.77 o 
   1   9  10        0.04        5.17      3.21 o 
   3   9  10        6.58        6.55      3.62 o 
   5   9  10       22.81       16.82      4.64 o 
 -10  10  10      102.48       77.70      7.22 o 
  -8  10  10        3.33        2.35      8.75 o 
  -6  10  10       94.61       69.22      5.41 o 
  -4  10  10        1.46        4.99      2.77 o 
  -2  10  10       16.12        8.96      2.95 o 
   0  10  10       49.19       54.15      3.95 o 
   2  10  10        6.43        0.40      2.81 o 
   4  10  10        9.56        8.32      4.38 o 
  -7  11  10       44.01       40.05      5.01 o 
  -5  11  10       33.33       48.89      4.15 o 
  -3  11  10        0.02        4.99      3.21 o 
  -1  11  10       12.04        9.14      3.15 o 
   1  11  10        1.59        5.17      3.21 o 
  -4  12  10        1.73        7.74      3.77 o 
  -2  12  10        1.49        5.17      3.59 o 
 -15   1  11        2.73        3.06      5.48 o 
 -13   1  11        2.57       -0.08      2.99 o 
 -11   1  11       54.56       55.55      5.58 o 
  -9   1  11       24.04       49.39      4.16 o 
  -7   1  11      236.75      253.30     12.69 o 
   1   1  11     2775.65     2814.15     39.56 o 
   3   1  11      344.21      346.05      6.12 o 
   5   1  11      467.73      558.97     24.30 o 
   7   1  11      111.05      111.82      5.17 o 
 -14   2  11       41.30       39.96      5.17 o 
 -12   2  11       84.10       74.58      4.05 o 
 -10   2  11      240.42      262.92      5.98 o 
  -8   2  11      254.26      187.47      5.02 o 
   0   2  11        2.67        6.19      0.64 o 
   2   2  11      705.39      820.16     31.56 o 
   4   2  11       49.26       69.74      4.14 o 
   6   2  11      160.82      178.01      5.60 o 
   8   2  11       40.72       47.11      7.05 o 
 -13   3  11       55.28       44.60      8.62 o 
 -11   3  11       91.03      102.79      5.59 o 
  -9   3  11       30.49       25.10      2.56 o 
  -7   3  11      102.45      121.72      3.30 o 
  -5   3  11      146.85      147.58      3.43 o 
  -1   3  11      539.56      569.22     12.13 o 
   1   3  11      453.62      424.03     15.62 o 
   3   3  11       58.25       51.06      3.02 o 
   5   3  11      285.68      272.52      7.24 o 
   7   3  11       20.81       16.12      3.95 o 
 -14   4  11        0.40       -2.97      3.73 o 
 -12   4  11        0.90        2.72      3.77 o 
 -10   4  11       48.09       52.96      3.33 o 
  -8   4  11       37.40       67.10      3.42 o 
  -6   4  11      207.37      234.98      5.60 o 
  -4   4  11      419.83      500.02     17.06 o 
  -2   4  11      251.60      238.37      8.28 o 
   0   4  11       76.13       85.34      2.87 o 
   2   4  11        1.24        9.24      2.33 o 
   4   4  11        0.19        1.58      2.99 o 
   6   4  11        0.01       -1.10      3.44 o 
 -13   5  11       13.75       21.75      3.71 o 
 -11   5  11        0.59        0.13      2.66 o 
  -9   5  11       92.29      113.86      4.16 o 
  -7   5  11       62.09       69.94      6.84 o 
  -5   5  11       70.71       73.77      2.67 o 
  -3   5  11       35.09       23.21      2.04 o 
  -1   5  11       30.45       22.93      1.76 o 
   1   5  11      318.73      273.71      5.76 o 
   3   5  11       83.89       79.97      8.50 o 
   5   5  11      281.28      312.81      7.41 o 
   7   5  11        0.69        1.02      7.57 o 
 -12   6  11       46.67       43.53      4.96 o 
 -10   6  11        6.05       14.98      4.77 o 
  -8   6  11       48.33       46.43      3.65 o 
  -6   6  11       53.31       66.67      2.99 o 
  -4   6  11       62.18       56.91      2.55 o 
  -2   6  11       84.26       91.45      3.51 o 
   0   6  11       68.03       86.12      3.15 o 
   2   6  11       60.67       66.21      7.18 o 
   4   6  11        7.81       17.27      7.95 o 
   6   6  11        0.00       -0.21      3.02 o 
 -11   7  11       21.93       23.81      3.63 o 
  -9   7  11        5.84        0.74      4.38 o 
  -7   7  11       56.39       52.58      3.61 o 
  -5   7  11        3.89        6.98      2.02 o 
  -3   7  11      370.06      348.73      6.86 o 
  -1   7  11        3.11       10.38      2.17 o 
   1   7  11      184.10      160.91      4.65 o 
   3   7  11       33.41       33.04      3.57 o 
   5   7  11       90.99       99.17      4.76 o 
 -10   8  11      174.75      148.62      8.26 o 
  -8   8  11       15.19       19.65      4.08 o 
  -6   8  11      462.04      501.28      9.50 o 
  -4   8  11       32.17       31.93      3.19 o 
  -2   8  11      284.51      276.42      7.04 o 
   0   8  11      150.45      154.52      4.91 o 
   2   8  11      210.00      183.43     13.33 o 
   4   8  11        5.37        6.82      2.45 o 
  -9   9  11        9.74        1.25      4.11 o 
  -7   9  11      106.82       88.24      4.51 o 
  -5   9  11       44.25       51.50      4.47 o 
  -3   9  11       29.72       19.55      2.99 o 
  -1   9  11      260.14      307.81      8.42 o 
   1   9  11       60.89       46.35      4.03 o 
   3   9  11       21.39       10.37      3.68 o 
  -8  10  11       29.48       39.17      3.46 o 
  -6  10  11        0.97        1.42      3.41 o 
  -4  10  11       32.95       41.12      3.99 o 
  -2  10  11       45.14       37.23      3.61 o 
   0  10  11       41.22       39.69      3.55 o 
   2  10  11        0.07        9.58      3.23 o 
  -5  11  11       35.57       33.04      3.73 o 
  -3  11  11       21.45       30.97      3.77 o 
  -1  11  11      109.52       96.94      5.57 o 
 -14   0  12       60.34       56.91      5.97 o 
 -12   0  12      131.02      137.80      6.96 o 
  -8   0  12      411.69      410.33     13.17 o 
   2   0  12      370.16      396.14      9.56 o 
   4   0  12        5.75        3.97      3.99 o 
   6   0  12       42.32       62.79      5.37 o 
 -13   1  12        4.04       10.32      3.30 o 
 -11   1  12       39.36       43.51      3.36 o 
  -9   1  12       17.34       11.51      1.85 o 
  -7   1  12        0.30        2.19      1.38 o 
   1   1  12      341.53      302.86      8.86 o 
   3   1  12      270.31      285.68      5.50 o 
   5   1  12       34.46       35.90      9.14 o 
 -14   2  12        1.30       -2.95      3.21 o 
 -12   2  12       63.02       67.71      3.77 o 
 -10   2  12       21.87       28.99      2.47 o 
  -8   2  12      282.90      302.18     18.13 o 
   2   2  12       14.52       12.38      1.52 o 
   4   2  12      318.30      329.94      6.70 o 
   6   2  12        0.22        2.60      2.46 o 
 -13   3  12      183.34      204.56     12.92 o 
 -11   3  12        1.83        2.39      2.82 o 
  -9   3  12      414.16      491.97      7.75 o 
  -7   3  12       11.01       17.53      1.83 o 
   1   3  12      310.53      252.99      8.54 o 
   3   3  12      121.39       81.42      4.74 o 
   5   3  12        5.15        4.30      3.79 o 
 -12   4  12        4.75        1.63      3.19 o 
 -10   4  12      323.37      364.20      7.25 o 
  -8   4  12       37.85       44.60      2.34 o 
  -6   4  12      562.64      541.27      7.88 o 
  -4   4  12       38.51       36.56      2.06 o 
  -2   4  12       70.79       51.70      1.84 o 
   0   4  12        8.43       14.13      1.60 o 
   2   4  12       17.72       24.16      2.35 o 
   4   4  12       25.10       21.88      2.51 o 
   6   4  12        0.02        0.40      2.66 o 
 -13   5  12       13.66        9.98      3.37 o 
 -11   5  12       42.08       49.86      6.25 o 
  -9   5  12        3.66        2.10      1.95 o 
  -7   5  12       26.29       30.38      2.44 o 
  -5   5  12       17.73       17.72      1.78 o 
  -3   5  12        3.94        3.97      1.18 o 
  -1   5  12       53.48       49.09      2.77 o 
   1   5  12        0.05        0.20      1.42 o 
   3   5  12       26.30       19.65      2.38 o 
   5   5  12        0.08        3.57      2.37 o 
 -12   6  12       19.52       25.78      3.63 o 
 -10   6  12        2.36        8.30      6.30 o 
  -8   6  12      290.13      285.17      8.16 o 
  -6   6  12       23.35       18.32      1.94 o 
  -4   6  12      168.00      140.12      3.67 o 
  -2   6  12      344.59      376.15     10.95 o 
   0   6  12        8.84        9.40      2.00 o 
   2   6  12      110.66       96.48      5.76 o 
   4   6  12       42.37       53.53      3.72 o 
 -11   7  12       10.06       14.32      3.00 o 
  -9   7  12       28.15       22.13      5.05 o 
  -7   7  12       38.85       39.15      5.83 o 
  -5   7  12       10.87       13.39      3.83 o 
  -3   7  12       16.78       18.94      2.33 o 
  -1   7  12        0.16        0.60      1.80 o 
   1   7  12        2.43        2.59      2.00 o 
   3   7  12       39.52       35.05      3.87 o 
 -10   8  12        1.71        5.43      3.48 o 
  -8   8  12       43.17       39.65      4.07 o 
  -6   8  12       11.08        6.98      2.16 o 
  -4   8  12       32.58       19.30      2.97 o 
  -2   8  12       72.06       65.75      3.43 o 
   0   8  12       72.03       56.47      3.39 o 
   2   8  12        0.40        3.17      2.35 o 
  -9   9  12       40.14       31.53      5.98 o 
  -7   9  12        5.67        3.17      2.35 o 
  -5   9  12       81.54       75.72      4.67 o 
  -3   9  12       21.18       12.37      2.57 o 
  -1   9  12       65.94       74.73      4.89 o 
   1   9  12       15.52       11.59      3.17 o 
  -6  10  12       15.62       24.72      3.79 o 
  -4  10  12       96.80       90.11      4.29 o 
  -2  10  12        0.26       -1.00      2.61 o 
 -13   1  13       37.64       32.15      3.91 o 
 -11   1  13      258.91      303.65     10.10 o 
  -9   1  13      330.08      318.52      6.25 o 
   3   1  13        2.39        0.94      2.00 o 
   5   1  13       20.36       12.48      2.81 o 
 -12   2  13       57.04       56.91      5.23 o 
 -10   2  13      241.24      249.18      6.85 o 
   2   2  13      122.82       72.79      2.89 o 
   4   2  13       95.94       68.73      4.73 o 
 -13   3  13        2.80        1.41      3.32 o 
 -11   3  13      234.29      230.47     11.76 o 
  -9   3  13       58.91       58.32      3.32 o 
   3   3  13        7.56        4.40      1.42 o 
 -12   4  13       34.77       25.43      3.21 o 
 -10   4  13        0.00        3.48      2.40 o 
  -8   4  13       42.59       40.42      2.55 o 
  -6   4  13        4.34        3.37      0.98 o 
   0   4  13      244.46      210.87      6.15 o 
   2   4  13        7.14        4.23      1.59 o 
   4   4  13      104.50       82.24      3.26 o 
 -11   5  13       52.47       63.51      3.99 o 
  -9   5  13        1.87        4.37      2.19 o 
  -7   5  13      540.17      523.03     10.34 o 
  -5   5  13       61.39       61.68      2.21 o 
  -3   5  13      699.20       50.28      3.81 o 
  -1   5  13      106.98       93.08      2.73 o 
   1   5  13      337.43      277.84      5.19 o 
   3   5  13       66.32       64.71      3.36 o 
 -10   6  13        7.25        6.93      2.29 o 
  -8   6  13       42.50       49.88      2.99 o 
  -6   6  13       24.79       27.18      2.06 o 
  -4   6  13       66.42       70.64      2.61 o 
  -2   6  13       11.77       28.35      1.80 o 
   0   6  13       42.24       46.75      2.31 o 
   2   6  13        5.40        7.98      1.76 o 
  -9   7  13        0.00        1.24      2.43 o 
  -7   7  13      270.54      257.96      5.91 o 
  -5   7  13       22.54       18.56      2.55 o 
  -3   7  13       85.34       68.76      3.27 o 
  -1   7  13       35.38       29.73      2.47 o 
   1   7  13       26.58       20.17      2.79 o 
  -8   8  13        4.74        6.76      2.41 o 
  -6   8  13       21.72       10.20      2.97 o 
  -4   8  13        1.29        3.79      1.98 o 
  -2   8  13       31.77       30.51      2.65 o 
   0   8  13        1.66        0.80      2.00 o 
  -5   9  13        0.02       -0.60      2.19 o 
  -3   9  13       20.71       15.76      2.79 o 
 -12   0  14      151.94      149.65      6.23 o 
 -10   0  14        0.01        1.00      1.62 o 
 -11   1  14       31.26       29.06      5.02 o 
  -9   1  14       30.97       25.72      2.02 o 
   3   1  14        0.03        1.27      1.33 o 
 -12   2  14       68.63       67.87      3.49 o 
 -10   2  14       13.46       18.37      2.16 o 
 -11   3  14       79.17       80.40      4.07 o 
  -9   3  14      379.39      241.00      8.34 o 
   3   3  14       63.29       44.64      3.21 o 
 -10   4  14      495.51      374.91     13.66 o 
  -8   4  14      112.08       92.81      2.45 o 
   2   4  14        8.86        3.59      2.19 o 
  -9   5  14       17.76       15.30      1.78 o 
  -7   5  14        1.08        7.98      2.00 o 
   1   5  14        0.17        2.41      1.40 o 
  -8   6  14       26.93       16.20      1.82 o 
  -6   6  14        7.44        3.37      1.20 o 
  -4   6  14        7.24        8.38      0.98 o 
  -2   6  14        0.35        1.42      1.82 o 
   0   6  14        2.11        7.98      3.43 o 
  -7   7  14        0.03        2.19      2.02 o 
  -5   7  14       12.55        8.54      1.82 o 
  -3   7  14       10.98        6.98      1.42 o 
  -1   7  14        2.10        2.41      1.62 o 
                                                 
